# Supplementary material for: Profiling Selective Packaging of Host RNA and Viral RNA Modification in SARS-CoV-2 Viral Preparations
Source: Front Cell Dev Biol. 2022 Feb 3;10:768356. doi: 10.3389/fcell.2022.768356 (PMC8851031; doi:10.3389/fcell.2022.768356)
Supplement: Supplementary file 1 [file Table2.XLSX]

## Sheet: TableS2_tRNA_species_enrichment
sample	anticodon	AA	source	DM	group	anticodon_fraction_tRNA	mean_ctrl_anticodon_fraction		sample	anticodon	AA	source	DM	group	anticodon_fraction_tRNA	mean_ctrl_anticodon_fraction
Cell rep-1	AGC	Ala	cytosolic	plus	control	0.0180677	0.0172218		Isolate-1	AGC	Ala	cytosolic	plus	experimental	0.00564759	0.0172218
Cell rep-1	CGC	Ala	cytosolic	plus	control	0.0114134	0.0105283		Isolate-1	CGC	Ala	cytosolic	plus	experimental	0.00338855	0.0105283
Cell rep-1	TGC	Ala	cytosolic	plus	control	0.0222786	0.0208527		Isolate-1	TGC	Ala	cytosolic	plus	experimental	0.00978916	0.0208527
Cell rep-1	ACG	Arg	cytosolic	plus	control	0.0397823	0.0394563		Isolate-1	ACG	Arg	cytosolic	plus	experimental	0.0331325	0.0394563
Cell rep-1	CCG	Arg	cytosolic	plus	control	0.0206461	0.0206211		Isolate-1	CCG	Arg	cytosolic	plus	experimental	0.0199548	0.0206211
Cell rep-1	CCT	Arg	cytosolic	plus	control	0.0106726	0.0112825		Isolate-1	CCT	Arg	cytosolic	plus	experimental	0.0060241	0.0112825
Cell rep-1	TCG	Arg	cytosolic	plus	control	0.0286483	0.0297601		Isolate-1	TCG	Arg	cytosolic	plus	experimental	0.032003	0.0297601
Cell rep-1	TCT	Arg	cytosolic	plus	control	0.00689264	0.00707392		Isolate-1	TCT	Arg	cytosolic	plus	experimental	0.0120482	0.00707392
Cell rep-1	GTT	Asn	cytosolic	plus	control	0.0362128	0.0368768		Isolate-1	GTT	Asn	cytosolic	plus	experimental	0.0150602	0.0368768
Cell rep-1	GTC	Asp	cytosolic	plus	control	0.0350875	0.036075		Isolate-1	GTC	Asp	cytosolic	plus	experimental	0.0188253	0.036075
Cell rep-1	GCA	Cys	cytosolic	plus	control	0.0261466	0.0261696		Isolate-1	GCA	Cys	cytosolic	plus	experimental	0.00338855	0.0261696
Cell rep-1	CTG	Gln	cytosolic	plus	control	0.0146399	0.0144805		Isolate-1	CTG	Gln	cytosolic	plus	experimental	0.0173193	0.0144805
Cell rep-1	TTG	Gln	cytosolic	plus	control	0.0100543	0.0100737		Isolate-1	TTG	Gln	cytosolic	plus	experimental	0.0184488	0.0100737
Cell rep-1	CTC	Glu	cytosolic	plus	control	0.0256336	0.0251199		Isolate-1	CTC	Glu	cytosolic	plus	experimental	0.028991	0.0251199
Cell rep-1	TTC	Glu	cytosolic	plus	control	0.0180571	0.0177515		Isolate-1	TTC	Glu	cytosolic	plus	experimental	0.0850904	0.0177515
Cell rep-1	CCC	Gly	cytosolic	plus	control	0.0101576	0.00971461		Isolate-1	CCC	Gly	cytosolic	plus	experimental	0.00489458	0.00971461
Cell rep-1	GCC	Gly	cytosolic	plus	control	0.0281657	0.0265644		Isolate-1	GCC	Gly	cytosolic	plus	experimental	0.0176958	0.0265644
Cell rep-1	TCC	Gly	cytosolic	plus	control	0.00704821	0.00693703		Isolate-1	TCC	Gly	cytosolic	plus	experimental	0.00301205	0.00693703
Cell rep-1	GTG	His	cytosolic	plus	control	0.00989476	0.00985285		Isolate-1	GTG	His	cytosolic	plus	experimental	0.0331325	0.00985285
Cell rep-1	AAT	Ile	cytosolic	plus	control	0.0483617	0.0496866		Isolate-1	AAT	Ile	cytosolic	plus	experimental	0.0120482	0.0496866
Cell rep-1	GAT	Ile	cytosolic	plus	control	0.00132133	0.00137994		Isolate-1	GAT	Ile	cytosolic	plus	experimental	0.000376506	0.00137994
Cell rep-1	TAT	Ile	cytosolic	plus	control	0.0135019	0.0137813		Isolate-1	TAT	Ile	cytosolic	plus	experimental	0.0101657	0.0137813
Cell rep-1	AAG	Leu	cytosolic	plus	control	0.022738	0.0226657		Isolate-1	AAG	Leu	cytosolic	plus	experimental	0.0771837	0.0226657
Cell rep-1	CAA	Leu	cytosolic	plus	control	0.011565	0.011696		Isolate-1	CAA	Leu	cytosolic	plus	experimental	0.0135542	0.011696
Cell rep-1	CAG	Leu	cytosolic	plus	control	0.0243864	0.0250791		Isolate-1	CAG	Leu	cytosolic	plus	experimental	0.00903614	0.0250791
Cell rep-1	TAA	Leu	cytosolic	plus	control	0.00569775	0.00593214		Isolate-1	TAA	Leu	cytosolic	plus	experimental	0.00451807	0.00593214
Cell rep-1	TAG	Leu	cytosolic	plus	control	0.0131498	0.0130185		Isolate-1	TAG	Leu	cytosolic	plus	experimental	0.0188253	0.0130185
Cell rep-1	CTT	Lys	cytosolic	plus	control	0.0355879	0.0346153		Isolate-1	CTT	Lys	cytosolic	plus	experimental	0.0176958	0.0346153
Cell rep-1	TTT	Lys	cytosolic	plus	control	0.0212803	0.0213101		Isolate-1	TTT	Lys	cytosolic	plus	experimental	0.0801958	0.0213101
Cell rep-1	CAT	Met	cytosolic	plus	control	0.0309136	0.0313694		Isolate-1	CAT	Met	cytosolic	plus	experimental	0.029744	0.0313694
Cell rep-1	iCAT	Met	cytosolic	plus	control	0.0151351	0.0155971		Isolate-1	iCAT	Met	cytosolic	plus	experimental	0.0101657	0.0155971
Cell rep-1	CAT	Meti	cytosolic	plus	control	0.0151351	0.0155971		Isolate-1	CAT	Meti	cytosolic	plus	experimental	0.0101657	0.0155971
Cell rep-1	GAA	Phe	cytosolic	plus	control	0.0237919	0.0234997		Isolate-1	GAA	Phe	cytosolic	plus	experimental	0.00564759	0.0234997
Cell rep-1	AGG	Pro	cytosolic	plus	control	0.0023686	0.00250809		Isolate-1	AGG	Pro	cytosolic	plus	experimental	0.00451807	0.00250809
Cell rep-1	CGG	Pro	cytosolic	plus	control	0.00438304	0.00454598		Isolate-1	CGG	Pro	cytosolic	plus	experimental	0.00263554	0.00454598
Cell rep-1	TGG	Pro	cytosolic	plus	control	0.00918312	0.00959187		Isolate-1	TGG	Pro	cytosolic	plus	experimental	0.0131777	0.00959187
Cell rep-1	AGA	Ser	cytosolic	plus	control	0.0175606	0.0167589		Isolate-1	AGA	Ser	cytosolic	plus	experimental	0.0357681	0.0167589
Cell rep-1	CGA	Ser	cytosolic	plus	control	0.00978818	0.00954839		Isolate-1	CGA	Ser	cytosolic	plus	experimental	0.00301205	0.00954839
Cell rep-1	GCT	Ser	cytosolic	plus	control	0.0388707	0.0375901		Isolate-1	GCT	Ser	cytosolic	plus	experimental	0.11747	0.0375901
Cell rep-1	TGA	Ser	cytosolic	plus	control	0.0294592	0.0279533		Isolate-1	TGA	Ser	cytosolic	plus	experimental	0.061747	0.0279533
Cell rep-1	AGT	Thr	cytosolic	plus	control	0.0370847	0.0397254		Isolate-1	AGT	Thr	cytosolic	plus	experimental	0.00978916	0.0397254
Cell rep-1	CGT	Thr	cytosolic	plus	control	0.0288528	0.029334		Isolate-1	CGT	Thr	cytosolic	plus	experimental	0.0139307	0.029334
Cell rep-1	TGT	Thr	cytosolic	plus	control	0.0183623	0.0197439		Isolate-1	TGT	Thr	cytosolic	plus	experimental	0.00338855	0.0197439
Cell rep-1	CCA	Trp	cytosolic	plus	control	0.040858	0.0417038		Isolate-1	CCA	Trp	cytosolic	plus	experimental	0.0165663	0.0417038
Cell rep-1	GTA	Tyr	cytosolic	plus	control	0.0485391	0.0489066		Isolate-1	GTA	Tyr	cytosolic	plus	experimental	0.0143072	0.0489066
Cell rep-1	CAC	Val	cytosolic	plus	control	0.0449485	0.0425034		Isolate-1	CAC	Val	cytosolic	plus	experimental	0.032003	0.0425034
Cell rep-1	TAC	Val	cytosolic	plus	control	0.00767577	0.0079458		Isolate-1	TAC	Val	cytosolic	plus	experimental	0.00451807	0.0079458
Cell rep-1	TGC	Ala	mitochondrial	plus	control	0.0225121	0.0216788		Isolate-1	TTG	Gln	mitochondrial	plus	experimental	0.111111	0.0301869
Cell rep-1	TCG	Arg	mitochondrial	plus	control	0.0350024	0.0366152		Isolate-1	TTC	Glu	mitochondrial	plus	experimental	0.111111	0.100187
Cell rep-1	GTT	Asn	mitochondrial	plus	control	0.00788475	0.00728818		Isolate-1	TGA	Ser	mitochondrial	plus	experimental	0.111111	0.0944185
Cell rep-1	GTC	Asp	mitochondrial	plus	control	0.0170591	0.0180253		Isolate-1	GTA	Tyr	mitochondrial	plus	experimental	0.444444	0.0795858
Cell rep-1	GCA	Cys	mitochondrial	plus	control	0.0138167	0.0139383		Isolate-1	TAC	Val	mitochondrial	plus	experimental	0.222222	0.177688
Cell rep-1	TTG	Gln	mitochondrial	plus	control	0.0316495	0.0301869		Isolate-2	AGC	Ala	cytosolic	plus	experimental	0.00763068	0.0172218
Cell rep-1	TTC	Glu	mitochondrial	plus	control	0.103018	0.100187		Isolate-2	CGC	Ala	cytosolic	plus	experimental	0.00381534	0.0105283
Cell rep-1	TCC	Gly	mitochondrial	plus	control	0.0324601	0.0331318		Isolate-2	TGC	Ala	cytosolic	plus	experimental	0.0118275	0.0208527
Cell rep-1	GTG	His	mitochondrial	plus	control	0.0629675	0.0610711		Isolate-2	ACG	Arg	cytosolic	plus	experimental	0.0358642	0.0394563
Cell rep-1	GAT	Ile	mitochondrial	plus	control	0.0304705	0.0339906		Isolate-2	CCG	Arg	cytosolic	plus	experimental	0.0217474	0.0206211
Cell rep-1	TAA	Leu	mitochondrial	plus	control	0.0331233	0.0329152		Isolate-2	CCT	Arg	cytosolic	plus	experimental	0.00457841	0.0112825
Cell rep-1	TAG	Leu	mitochondrial	plus	control	0.0204488	0.0215727		Isolate-2	TCG	Arg	cytosolic	plus	experimental	0.0423502	0.0297601
Cell rep-1	TTT	Lys	mitochondrial	plus	control	0.0136694	0.0130504		Isolate-2	TCT	Arg	cytosolic	plus	experimental	0.0156429	0.00707392
Cell rep-1	CAT	Met	mitochondrial	plus	control	0.0486718	0.053124		Isolate-2	GTT	Asn	cytosolic	plus	experimental	0.0110645	0.0368768
Cell rep-1	GAA	Phe	mitochondrial	plus	control	0.101617	0.102547		Isolate-2	GTC	Asp	cytosolic	plus	experimental	0.0122091	0.036075
Cell rep-1	TGG	Pro	mitochondrial	plus	control	0.0162116	0.0157753		Isolate-2	GCA	Cys	cytosolic	plus	experimental	0.00381534	0.0261696
Cell rep-1	GCT	Ser	mitochondrial	plus	control	0.0371762	0.0338382		Isolate-2	CTG	Gln	cytosolic	plus	experimental	0.0133537	0.0144805
Cell rep-1	TGA	Ser	mitochondrial	plus	control	0.100217	0.0944185		Isolate-2	TTG	Gln	cytosolic	plus	experimental	0.0144983	0.0100737
Cell rep-1	TGT	Thr	mitochondrial	plus	control	0.0196382	0.019373		Isolate-2	CTC	Glu	cytosolic	plus	experimental	0.0293781	0.0251199
Cell rep-1	GTA	Tyr	mitochondrial	plus	control	0.0829004	0.0795858		Isolate-2	TTC	Glu	cytosolic	plus	experimental	0.045021	0.0177515
Cell rep-1	TAC	Val	mitochondrial	plus	control	0.169485	0.177688		Isolate-2	CCC	Gly	cytosolic	plus	experimental	0.0034338	0.00971461
Cell rep-2	AGC	Ala	cytosolic	plus	control	0.0169683	0.0172218		Isolate-2	GCC	Gly	cytosolic	plus	experimental	0.0144983	0.0265644
Cell rep-2	CGC	Ala	cytosolic	plus	control	0.0101139	0.0105283		Isolate-2	TCC	Gly	cytosolic	plus	experimental	0.00381534	0.00693703
Cell rep-2	TGC	Ala	cytosolic	plus	control	0.0202262	0.0208527		Isolate-2	GTG	His	cytosolic	plus	experimental	0.0183136	0.00985285
Cell rep-2	ACG	Arg	cytosolic	plus	control	0.04033	0.0394563		Isolate-2	AAT	Ile	cytosolic	plus	experimental	0.016406	0.0496866
Cell rep-2	CCG	Arg	cytosolic	plus	control	0.0202985	0.0206211		Isolate-2	GAT	Ile	cytosolic	plus	experimental	0.00152614	0.00137994
Cell rep-2	CCT	Arg	cytosolic	plus	control	0.0112483	0.0112825		Isolate-2	TAT	Ile	cytosolic	plus	experimental	0.0110645	0.0137813
Cell rep-2	TCG	Arg	cytosolic	plus	control	0.0296851	0.0297601		Isolate-2	AAG	Leu	cytosolic	plus	experimental	0.0835559	0.0226657
Cell rep-2	TCT	Arg	cytosolic	plus	control	0.00712843	0.00707392		Isolate-2	CAA	Leu	cytosolic	plus	experimental	0.0244182	0.011696
Cell rep-2	GTT	Asn	cytosolic	plus	control	0.0367435	0.0368768		Isolate-2	CAG	Leu	cytosolic	plus	experimental	0.0122091	0.0250791
Cell rep-2	GTC	Asp	cytosolic	plus	control	0.0360616	0.036075		Isolate-2	TAA	Leu	cytosolic	plus	experimental	0.00381534	0.00593214
Cell rep-2	GCA	Cys	cytosolic	plus	control	0.025666	0.0261696		Isolate-2	TAG	Leu	cytosolic	plus	experimental	0.00801221	0.0130185
Cell rep-2	CTG	Gln	cytosolic	plus	control	0.0147717	0.0144805		Isolate-2	CTT	Lys	cytosolic	plus	experimental	0.0209844	0.0346153
Cell rep-2	TTG	Gln	cytosolic	plus	control	0.0105018	0.0100737		Isolate-2	TTT	Lys	cytosolic	plus	experimental	0.0789775	0.0213101
Cell rep-2	CTC	Glu	cytosolic	plus	control	0.0259046	0.0251199		Isolate-2	CAT	Met	cytosolic	plus	experimental	0.0251812	0.0313694
Cell rep-2	TTC	Glu	cytosolic	plus	control	0.017487	0.0177515		Isolate-2	iCAT	Met	cytosolic	plus	experimental	0.00801221	0.0155971
Cell rep-2	CCC	Gly	cytosolic	plus	control	0.00999688	0.00971461		Isolate-2	CAT	Meti	cytosolic	plus	experimental	0.00801221	0.0155971
Cell rep-2	GCC	Gly	cytosolic	plus	control	0.0277487	0.0265644		Isolate-2	GAA	Phe	cytosolic	plus	experimental	0.011446	0.0234997
Cell rep-2	TCC	Gly	cytosolic	plus	control	0.00766256	0.00693703		Isolate-2	AGG	Pro	cytosolic	plus	experimental	0.0034338	0.00250809
Cell rep-2	GTG	His	cytosolic	plus	control	0.0104948	0.00985285		Isolate-2	CGG	Pro	cytosolic	plus	experimental	0.00381534	0.00454598
Cell rep-2	AAT	Ile	cytosolic	plus	control	0.0503638	0.0496866		Isolate-2	TGG	Pro	cytosolic	plus	experimental	0.00534147	0.00959187
Cell rep-2	GAT	Ile	cytosolic	plus	control	0.00142153	0.00137994		Isolate-2	AGA	Ser	cytosolic	plus	experimental	0.0633346	0.0167589
Cell rep-2	TAT	Ile	cytosolic	plus	control	0.0133187	0.0137813		Isolate-2	CGA	Ser	cytosolic	plus	experimental	0.00419687	0.00954839
Cell rep-2	AAG	Leu	cytosolic	plus	control	0.02298	0.0226657		Isolate-2	GCT	Ser	cytosolic	plus	experimental	0.0911866	0.0375901
Cell rep-2	CAA	Leu	cytosolic	plus	control	0.0119002	0.011696		Isolate-2	TGA	Ser	cytosolic	plus	experimental	0.0869897	0.0279533
Cell rep-2	CAG	Leu	cytosolic	plus	control	0.0267312	0.0250791		Isolate-2	AGT	Thr	cytosolic	plus	experimental	0.00534147	0.0397254
Cell rep-2	TAA	Leu	cytosolic	plus	control	0.00598551	0.00593214		Isolate-2	CGT	Thr	cytosolic	plus	experimental	0.0133537	0.029334
Cell rep-2	TAG	Leu	cytosolic	plus	control	0.01303	0.0130185		Isolate-2	TGT	Thr	cytosolic	plus	experimental	0.0022892	0.0197439
Cell rep-2	CTT	Lys	cytosolic	plus	control	0.0336734	0.0346153		Isolate-2	CCA	Trp	cytosolic	plus	experimental	0.0305227	0.0417038
Cell rep-2	TTT	Lys	cytosolic	plus	control	0.0197967	0.0213101		Isolate-2	GTA	Tyr	cytosolic	plus	experimental	0.0175506	0.0489066
Cell rep-2	CAT	Met	cytosolic	plus	control	0.0305633	0.0313694		Isolate-2	CAC	Val	cytosolic	plus	experimental	0.0423502	0.0425034
Cell rep-2	iCAT	Met	cytosolic	plus	control	0.0157723	0.0155971		Isolate-2	TAC	Val	cytosolic	plus	experimental	0.00381534	0.0079458
Cell rep-2	CAT	Meti	cytosolic	plus	control	0.0157723	0.0155971		Isolate-2	TGC	Ala	mitochondrial	plus	experimental	0.0689655	0.0216788
Cell rep-2	GAA	Phe	cytosolic	plus	control	0.0229323	0.0234997		Isolate-2	TTG	Gln	mitochondrial	plus	experimental	0.0344828	0.0301869
Cell rep-2	AGG	Pro	cytosolic	plus	control	0.00260062	0.00250809		Isolate-2	TTC	Glu	mitochondrial	plus	experimental	0.275862	0.100187
Cell rep-2	CGG	Pro	cytosolic	plus	control	0.00477332	0.00454598		Isolate-2	GTG	His	mitochondrial	plus	experimental	0.0689655	0.0610711
Cell rep-2	TGG	Pro	cytosolic	plus	control	0.00981217	0.00959187		Isolate-2	TAA	Leu	mitochondrial	plus	experimental	0.0344828	0.0329152
Cell rep-2	AGA	Ser	cytosolic	plus	control	0.0170599	0.0167589		Isolate-2	CAT	Met	mitochondrial	plus	experimental	0.103448	0.053124
Cell rep-2	CGA	Ser	cytosolic	plus	control	0.00915951	0.00954839		Isolate-2	GAA	Phe	mitochondrial	plus	experimental	0.0344828	0.102547
Cell rep-2	GCT	Ser	cytosolic	plus	control	0.0362394	0.0375901		Isolate-2	TGG	Pro	mitochondrial	plus	experimental	0.103448	0.0157753
Cell rep-2	TGA	Ser	cytosolic	plus	control	0.0280604	0.0279533		Isolate-2	TGA	Ser	mitochondrial	plus	experimental	0.137931	0.0944185
Cell rep-2	AGT	Thr	cytosolic	plus	control	0.0395034	0.0397254		Isolate-2	TGT	Thr	mitochondrial	plus	experimental	0.0344828	0.019373
Cell rep-2	CGT	Thr	cytosolic	plus	control	0.0287384	0.029334		Isolate-2	GTA	Tyr	mitochondrial	plus	experimental	0.0344828	0.0795858
Cell rep-2	TGT	Thr	cytosolic	plus	control	0.0191587	0.0197439		Isolate-2	TAC	Val	mitochondrial	plus	experimental	0.0689655	0.177688
Cell rep-2	CCA	Trp	cytosolic	plus	control	0.0423788	0.0417038		Isolate-3	AGC	Ala	cytosolic	plus	experimental	0.00550863	0.0172218
Cell rep-2	GTA	Tyr	cytosolic	plus	control	0.0469089	0.0489066		Isolate-3	CGC	Ala	cytosolic	plus	experimental	0.00330518	0.0105283
Cell rep-2	CAC	Val	cytosolic	plus	control	0.0442021	0.0425034		Isolate-3	TGC	Ala	cytosolic	plus	experimental	0.00844657	0.0208527
Cell rep-2	TAC	Val	cytosolic	plus	control	0.00812511	0.0079458		Isolate-3	ACG	Arg	cytosolic	plus	experimental	0.0271759	0.0394563
Cell rep-2	TGC	Ala	mitochondrial	plus	control	0.0244545	0.0216788		Isolate-3	CCG	Arg	cytosolic	plus	experimental	0.0176276	0.0206211
Cell rep-2	TCG	Arg	mitochondrial	plus	control	0.0339689	0.0366152		Isolate-3	CCT	Arg	cytosolic	plus	experimental	0.00477415	0.0112825
Cell rep-2	GTT	Asn	mitochondrial	plus	control	0.00750934	0.00728818		Isolate-3	TCG	Arg	cytosolic	plus	experimental	0.0323173	0.0297601
Cell rep-2	GTC	Asp	mitochondrial	plus	control	0.0198938	0.0180253		Isolate-3	TCT	Arg	cytosolic	plus	experimental	0.0209328	0.00707392
Cell rep-2	GCA	Cys	mitochondrial	plus	control	0.0152939	0.0139383		Isolate-3	GTT	Asn	cytosolic	plus	experimental	0.012119	0.0368768
Cell rep-2	TTG	Gln	mitochondrial	plus	control	0.0319245	0.0301869		Isolate-3	GTC	Asp	cytosolic	plus	experimental	0.0205656	0.036075
Cell rep-2	TTC	Glu	mitochondrial	plus	control	0.0983291	0.100187		Isolate-3	GCA	Cys	cytosolic	plus	experimental	0.00183621	0.0261696
Cell rep-2	TCC	Gly	mitochondrial	plus	control	0.0351091	0.0331318		Isolate-3	CTG	Gln	cytosolic	plus	experimental	0.00807932	0.0144805
Cell rep-2	GTG	His	mitochondrial	plus	control	0.0664832	0.0610711		Isolate-3	TTG	Gln	cytosolic	plus	experimental	0.0143224	0.0100737
Cell rep-2	GAT	Ile	mitochondrial	plus	control	0.0344407	0.0339906		Isolate-3	CTC	Glu	cytosolic	plus	experimental	0.0389277	0.0251199
Cell rep-2	TAA	Leu	mitochondrial	plus	control	0.03448	0.0329152		Isolate-3	TTC	Glu	cytosolic	plus	experimental	0.0998898	0.0177515
Cell rep-2	TAG	Leu	mitochondrial	plus	control	0.0219383	0.0215727		Isolate-3	CCC	Gly	cytosolic	plus	experimental	0.00514139	0.00971461
Cell rep-2	TTT	Lys	mitochondrial	plus	control	0.0127777	0.0130504		Isolate-3	GCC	Gly	cytosolic	plus	experimental	0.01065	0.0265644
Cell rep-2	CAT	Met	mitochondrial	plus	control	0.0508355	0.053124		Isolate-3	TCC	Gly	cytosolic	plus	experimental	0.00514139	0.00693703
Cell rep-2	GAA	Phe	mitochondrial	plus	control	0.0916847	0.102547		Isolate-3	GTG	His	cytosolic	plus	experimental	0.0341535	0.00985285
Cell rep-2	TGG	Pro	mitochondrial	plus	control	0.0154905	0.0157753		Isolate-3	AAT	Ile	cytosolic	plus	experimental	0.00807932	0.0496866
Cell rep-2	GCT	Ser	mitochondrial	plus	control	0.0368783	0.0338382		Isolate-3	GAT	Ile	cytosolic	plus	experimental	0.000734484	0.00137994
Cell rep-2	TGA	Ser	mitochondrial	plus	control	0.0866916	0.0944185		Isolate-3	TAT	Ile	cytosolic	plus	experimental	0.00587587	0.0137813
Cell rep-2	TGT	Thr	mitochondrial	plus	control	0.0224887	0.019373		Isolate-3	AAG	Leu	cytosolic	plus	experimental	0.0525156	0.0226657
Cell rep-2	GTA	Tyr	mitochondrial	plus	control	0.0747395	0.0795858		Isolate-3	CAA	Leu	cytosolic	plus	experimental	0.0319501	0.011696
Cell rep-2	TAC	Val	mitochondrial	plus	control	0.184588	0.177688		Isolate-3	CAG	Leu	cytosolic	plus	experimental	0.00881381	0.0250791
Cell rep-3	AGC	Ala	cytosolic	plus	control	0.0166294	0.0172218		Isolate-3	TAA	Leu	cytosolic	plus	experimental	0.00183621	0.00593214
Cell rep-3	CGC	Ala	cytosolic	plus	control	0.0100577	0.0105283		Isolate-3	TAG	Leu	cytosolic	plus	experimental	0.00807932	0.0130185
Cell rep-3	TGC	Ala	cytosolic	plus	control	0.0200534	0.0208527		Isolate-3	CTT	Lys	cytosolic	plus	experimental	0.0190966	0.0346153
Cell rep-3	ACG	Arg	cytosolic	plus	control	0.0382566	0.0394563		Isolate-3	TTT	Lys	cytosolic	plus	experimental	0.112009	0.0213101
Cell rep-3	CCG	Arg	cytosolic	plus	control	0.0209186	0.0206211		Isolate-3	CAT	Met	cytosolic	plus	experimental	0.0282776	0.0313694
Cell rep-3	CCT	Arg	cytosolic	plus	control	0.0119265	0.0112825		Isolate-3	iCAT	Met	cytosolic	plus	experimental	0.00661036	0.0155971
Cell rep-3	TCG	Arg	cytosolic	plus	control	0.0309469	0.0297601		Isolate-3	CAT	Meti	cytosolic	plus	experimental	0.00661036	0.0155971
Cell rep-3	TCT	Arg	cytosolic	plus	control	0.0072007	0.00707392		Isolate-3	GAA	Phe	cytosolic	plus	experimental	0.00918105	0.0234997
Cell rep-3	GTT	Asn	cytosolic	plus	control	0.0376741	0.0368768		Isolate-3	AGG	Pro	cytosolic	plus	experimental	0.00367242	0.00250809
Cell rep-3	GTC	Asp	cytosolic	plus	control	0.037076	0.036075		Isolate-3	CGG	Pro	cytosolic	plus	experimental	0.00477415	0.00454598
Cell rep-3	GCA	Cys	cytosolic	plus	control	0.0266961	0.0261696		Isolate-3	TGG	Pro	cytosolic	plus	experimental	0.00991553	0.00959187
Cell rep-3	CTG	Gln	cytosolic	plus	control	0.01403	0.0144805		Isolate-3	AGA	Ser	cytosolic	plus	experimental	0.0613294	0.0167589
Cell rep-3	TTG	Gln	cytosolic	plus	control	0.00966488	0.0100737		Isolate-3	CGA	Ser	cytosolic	plus	experimental	0.00403966	0.00954839
Cell rep-3	CTC	Glu	cytosolic	plus	control	0.0238215	0.0251199		Isolate-3	GCT	Ser	cytosolic	plus	experimental	0.0800588	0.0375901
Cell rep-3	TTC	Glu	cytosolic	plus	control	0.0177105	0.0177515		Isolate-3	TGA	Ser	cytosolic	plus	experimental	0.0646346	0.0279533
Cell rep-3	CCC	Gly	cytosolic	plus	control	0.00898938	0.00971461		Isolate-3	AGT	Thr	cytosolic	plus	experimental	0.00587587	0.0397254
Cell rep-3	GCC	Gly	cytosolic	plus	control	0.0237788	0.0265644		Isolate-3	CGT	Thr	cytosolic	plus	experimental	0.00624311	0.029334
Cell rep-3	TCC	Gly	cytosolic	plus	control	0.00610034	0.00693703		Isolate-3	TGT	Thr	cytosolic	plus	experimental	0.00220345	0.0197439
Cell rep-3	GTG	His	cytosolic	plus	control	0.00916894	0.00985285		Isolate-3	CCA	Trp	cytosolic	plus	experimental	0.0312156	0.0417038
Cell rep-3	AAT	Ile	cytosolic	plus	control	0.0503343	0.0496866		Isolate-3	GTA	Tyr	cytosolic	plus	experimental	0.0124862	0.0489066
Cell rep-3	GAT	Ile	cytosolic	plus	control	0.00139696	0.00137994		Isolate-3	CAC	Val	cytosolic	plus	experimental	0.0385604	0.0425034
Cell rep-3	TAT	Ile	cytosolic	plus	control	0.0145232	0.0137813		Isolate-3	TAC	Val	cytosolic	plus	experimental	0.0044069	0.0079458
Cell rep-3	AAG	Leu	cytosolic	plus	control	0.0222792	0.0226657		Isolate-3	TGC	Ala	mitochondrial	plus	experimental	0.0322581	0.0216788
Cell rep-3	CAA	Leu	cytosolic	plus	control	0.011623	0.011696		Isolate-3	TTG	Gln	mitochondrial	plus	experimental	0.0645161	0.0301869
Cell rep-3	CAG	Leu	cytosolic	plus	control	0.0241197	0.0250791		Isolate-3	TTC	Glu	mitochondrial	plus	experimental	0.129032	0.100187
Cell rep-3	TAA	Leu	cytosolic	plus	control	0.00611316	0.00593214		Isolate-3	GTG	His	mitochondrial	plus	experimental	0.225806	0.0610711
Cell rep-3	TAG	Leu	cytosolic	plus	control	0.0128756	0.0130185		Isolate-3	GAA	Phe	mitochondrial	plus	experimental	0.0322581	0.102547
Cell rep-3	CTT	Lys	cytosolic	plus	control	0.0345846	0.0346153		Isolate-3	TGG	Pro	mitochondrial	plus	experimental	0.0322581	0.0157753
Cell rep-3	TTT	Lys	cytosolic	plus	control	0.0228532	0.0213101		Isolate-3	TGA	Ser	mitochondrial	plus	experimental	0.16129	0.0944185
Cell rep-3	CAT	Met	cytosolic	plus	control	0.0326313	0.0313694		Isolate-3	GTA	Tyr	mitochondrial	plus	experimental	0.225806	0.0795858
Cell rep-3	iCAT	Met	cytosolic	plus	control	0.0158839	0.0155971		Isolate-3	TAC	Val	mitochondrial	plus	experimental	0.0967742	0.177688
Cell rep-3	CAT	Meti	cytosolic	plus	control	0.0158839	0.0155971		Isolate-4	AGC	Ala	cytosolic	plus	experimental	0.00694123	0.0172218
Cell rep-3	GAA	Phe	cytosolic	plus	control	0.023775	0.0234997		Isolate-4	CGC	Ala	cytosolic	plus	experimental	0.00231374	0.0105283
Cell rep-3	AGG	Pro	cytosolic	plus	control	0.00255503	0.00250809		Isolate-4	TGC	Ala	cytosolic	plus	experimental	0.00925497	0.0208527
Cell rep-3	CGG	Pro	cytosolic	plus	control	0.0044816	0.00454598		Isolate-4	ACG	Arg	cytosolic	plus	experimental	0.0286904	0.0394563
Cell rep-3	TGG	Pro	cytosolic	plus	control	0.00978031	0.00959187		Isolate-4	CCG	Arg	cytosolic	plus	experimental	0.0189727	0.0206211
Cell rep-3	AGA	Ser	cytosolic	plus	control	0.0156562	0.0167589		Isolate-4	CCT	Arg	cytosolic	plus	experimental	0.00601573	0.0112825
Cell rep-3	CGA	Ser	cytosolic	plus	control	0.00969748	0.00954839		Isolate-4	TCG	Arg	cytosolic	plus	experimental	0.0365571	0.0297601
Cell rep-3	GCT	Ser	cytosolic	plus	control	0.0376602	0.0375901		Isolate-4	TCT	Arg	cytosolic	plus	experimental	0.0249884	0.00707392
Cell rep-3	TGA	Ser	cytosolic	plus	control	0.0263402	0.0279533		Isolate-4	GTT	Asn	cytosolic	plus	experimental	0.0120315	0.0368768
Cell rep-3	AGT	Thr	cytosolic	plus	control	0.042588	0.0397254		Isolate-4	GTC	Asp	cytosolic	plus	experimental	0.0203609	0.036075
Cell rep-3	CGT	Thr	cytosolic	plus	control	0.0304108	0.029334		Isolate-4	GCA	Cys	cytosolic	plus	experimental	0.00416474	0.0261696
Cell rep-3	TGT	Thr	cytosolic	plus	control	0.0217106	0.0197439		Isolate-4	CTG	Gln	cytosolic	plus	experimental	0.00925497	0.0144805
Cell rep-3	CCA	Trp	cytosolic	plus	control	0.0418746	0.0417038		Isolate-4	TTG	Gln	cytosolic	plus	experimental	0.0254512	0.0100737
Cell rep-3	GTA	Tyr	cytosolic	plus	control	0.0512717	0.0489066		Isolate-4	CTC	Glu	cytosolic	plus	experimental	0.0360944	0.0251199
Cell rep-3	CAC	Val	cytosolic	plus	control	0.0383597	0.0425034		Isolate-4	TTC	Glu	cytosolic	plus	experimental	0.0953262	0.0177515
Cell rep-3	TAC	Val	cytosolic	plus	control	0.00803652	0.0079458		Isolate-4	CCC	Gly	cytosolic	plus	experimental	0.00462749	0.00971461
Cell rep-3	TGC	Ala	mitochondrial	plus	control	0.0180699	0.0216788		Isolate-4	GCC	Gly	cytosolic	plus	experimental	0.0194354	0.0265644
Cell rep-3	TCG	Arg	mitochondrial	plus	control	0.0408743	0.0366152		Isolate-4	TCC	Gly	cytosolic	plus	experimental	0.00370199	0.00693703
Cell rep-3	GTT	Asn	mitochondrial	plus	control	0.00647045	0.00728818		Isolate-4	GTG	His	cytosolic	plus	experimental	0.0282277	0.00985285
Cell rep-3	GTC	Asp	mitochondrial	plus	control	0.017123	0.0180253		Isolate-4	AAT	Ile	cytosolic	plus	experimental	0.012957	0.0496866
Cell rep-3	GCA	Cys	mitochondrial	plus	control	0.0127042	0.0139383		Isolate-4	GAT	Ile	cytosolic	plus	experimental	0.000462749	0.00137994
Cell rep-3	TTG	Gln	mitochondrial	plus	control	0.0269865	0.0301869		Isolate-4	TAT	Ile	cytosolic	plus	experimental	0.0115687	0.0137813
Cell rep-3	TTC	Glu	mitochondrial	plus	control	0.0992136	0.100187		Isolate-4	AAG	Leu	cytosolic	plus	experimental	0.0680241	0.0226657
Cell rep-3	TCC	Gly	mitochondrial	plus	control	0.0318262	0.0331318		Isolate-4	CAA	Leu	cytosolic	plus	experimental	0.0180472	0.011696
Cell rep-3	GTG	His	mitochondrial	plus	control	0.0537626	0.0610711		Isolate-4	CAG	Leu	cytosolic	plus	experimental	0.0101805	0.0250791
Cell rep-3	GAT	Ile	mitochondrial	plus	control	0.0370604	0.0339906		Isolate-4	TAA	Leu	cytosolic	plus	experimental	0.00185099	0.00593214
Cell rep-3	TAA	Leu	mitochondrial	plus	control	0.0311423	0.0329152		Isolate-4	TAG	Leu	cytosolic	plus	experimental	0.0138825	0.0130185
Cell rep-3	TAG	Leu	mitochondrial	plus	control	0.0223309	0.0215727		Isolate-4	CTT	Lys	cytosolic	plus	experimental	0.0189727	0.0346153
Cell rep-3	TTT	Lys	mitochondrial	plus	control	0.0127042	0.0130504		Isolate-4	TTT	Lys	cytosolic	plus	experimental	0.115224	0.0213101
Cell rep-3	CAT	Met	mitochondrial	plus	control	0.0598648	0.053124		Isolate-4	CAT	Met	cytosolic	plus	experimental	0.0236002	0.0313694
Cell rep-3	GAA	Phe	mitochondrial	plus	control	0.114338	0.102547		Isolate-4	iCAT	Met	cytosolic	plus	experimental	0.00509024	0.0155971
Cell rep-3	TGG	Pro	mitochondrial	plus	control	0.0156238	0.0157753		Isolate-4	CAT	Meti	cytosolic	plus	experimental	0.00509024	0.0155971
Cell rep-3	GCT	Ser	mitochondrial	plus	control	0.02746	0.0338382		Isolate-4	GAA	Phe	cytosolic	plus	experimental	0.00647848	0.0234997
Cell rep-3	TGA	Ser	mitochondrial	plus	control	0.0963466	0.0944185		Isolate-4	AGG	Pro	cytosolic	plus	experimental	0.00277649	0.00250809
Cell rep-3	TGT	Thr	mitochondrial	plus	control	0.015992	0.019373		Isolate-4	CGG	Pro	cytosolic	plus	experimental	0.00416474	0.00454598
Cell rep-3	GTA	Tyr	mitochondrial	plus	control	0.0811173	0.0795858		Isolate-4	TGG	Pro	cytosolic	plus	experimental	0.011106	0.00959187
Cell rep-3	TAC	Val	mitochondrial	plus	control	0.178989	0.177688		Isolate-4	AGA	Ser	cytosolic	plus	experimental	0.0536789	0.0167589
									Isolate-4	CGA	Ser	cytosolic	plus	experimental	0.00231374	0.00954839
									Isolate-4	GCT	Ser	cytosolic	plus	experimental	0.0670986	0.0375901
									Isolate-4	TGA	Ser	cytosolic	plus	experimental	0.0652476	0.0279533
									Isolate-4	AGT	Thr	cytosolic	plus	experimental	0.0101805	0.0397254
									Isolate-4	CGT	Thr	cytosolic	plus	experimental	0.00832948	0.029334
									Isolate-4	TGT	Thr	cytosolic	plus	experimental	0.00277649	0.0197439
									Isolate-4	CCA	Trp	cytosolic	plus	experimental	0.0236002	0.0417038
									Isolate-4	GTA	Tyr	cytosolic	plus	experimental	0.00832948	0.0489066
									Isolate-4	CAC	Val	cytosolic	plus	experimental	0.0333179	0.0425034
									Isolate-4	TAC	Val	cytosolic	plus	experimental	0.00323924	0.0079458
									Isolate-4	GTT	Asn	mitochondrial	plus	experimental	0.0322581	0.00728818
									Isolate-4	TTG	Gln	mitochondrial	plus	experimental	0.193548	0.0301869
									Isolate-4	TTC	Glu	mitochondrial	plus	experimental	0.225806	0.100187
									Isolate-4	GTG	His	mitochondrial	plus	experimental	0.0645161	0.0610711
									Isolate-4	TAG	Leu	mitochondrial	plus	experimental	0.0322581	0.0215727
									Isolate-4	TTT	Lys	mitochondrial	plus	experimental	0.0322581	0.0130504
									Isolate-4	TGA	Ser	mitochondrial	plus	experimental	0.258065	0.0944185
									Isolate-4	GTA	Tyr	mitochondrial	plus	experimental	0.129032	0.0795858
									Isolate-4	TAC	Val	mitochondrial	plus	experimental	0.0322581	0.177688
									Isolate-5	AGC	Ala	cytosolic	plus	experimental	0.00707244	0.0172218
									Isolate-5	CGC	Ala	cytosolic	plus	experimental	0.00278611	0.0105283
									Isolate-5	TGC	Ala	cytosolic	plus	experimental	0.00835834	0.0208527
									Isolate-5	ACG	Arg	cytosolic	plus	experimental	0.0336477	0.0394563
									Isolate-5	CCG	Arg	cytosolic	plus	experimental	0.0156451	0.0206211
									Isolate-5	CCT	Arg	cytosolic	plus	experimental	0.00321474	0.0112825
									Isolate-5	TCG	Arg	cytosolic	plus	experimental	0.0334333	0.0297601
									Isolate-5	TCT	Arg	cytosolic	plus	experimental	0.0272182	0.00707392
									Isolate-5	GTT	Asn	cytosolic	plus	experimental	0.0105015	0.0368768
									Isolate-5	GTC	Asp	cytosolic	plus	experimental	0.0233605	0.036075
									Isolate-5	GCA	Cys	cytosolic	plus	experimental	0.0025718	0.0261696
									Isolate-5	CTG	Gln	cytosolic	plus	experimental	0.00771539	0.0144805
									Isolate-5	TTG	Gln	cytosolic	plus	experimental	0.0107158	0.0100737
									Isolate-5	CTC	Glu	cytosolic	plus	experimental	0.0527218	0.0251199
									Isolate-5	TTC	Glu	cytosolic	plus	experimental	0.105872	0.0177515
									Isolate-5	CCC	Gly	cytosolic	plus	experimental	0.00600086	0.00971461
									Isolate-5	GCC	Gly	cytosolic	plus	experimental	0.0145735	0.0265644
									Isolate-5	TCC	Gly	cytosolic	plus	experimental	0.00192885	0.00693703
									Isolate-5	GTG	His	cytosolic	plus	experimental	0.0430776	0.00985285
									Isolate-5	AAT	Ile	cytosolic	plus	experimental	0.00557222	0.0496866
									Isolate-5	GAT	Ile	cytosolic	plus	experimental	0.000214316	0.00137994
									Isolate-5	TAT	Ile	cytosolic	plus	experimental	0.00600086	0.0137813
									Isolate-5	AAG	Leu	cytosolic	plus	experimental	0.0512216	0.0226657
									Isolate-5	CAA	Leu	cytosolic	plus	experimental	0.0252893	0.011696
									Isolate-5	CAG	Leu	cytosolic	plus	experimental	0.00964423	0.0250791
									Isolate-5	TAA	Leu	cytosolic	plus	experimental	0.00150021	0.00593214
									Isolate-5	TAG	Leu	cytosolic	plus	experimental	0.00857265	0.0130185
									Isolate-5	CTT	Lys	cytosolic	plus	experimental	0.0154308	0.0346153
									Isolate-5	TTT	Lys	cytosolic	plus	experimental	0.132019	0.0213101
									Isolate-5	CAT	Met	cytosolic	plus	experimental	0.0188598	0.0313694
									Isolate-5	iCAT	Met	cytosolic	plus	experimental	0.00578654	0.0155971
									Isolate-5	CAT	Meti	cytosolic	plus	experimental	0.00578654	0.0155971
									Isolate-5	GAA	Phe	cytosolic	plus	experimental	0.0113588	0.0234997
									Isolate-5	AGG	Pro	cytosolic	plus	experimental	0.0025718	0.00250809
									Isolate-5	CGG	Pro	cytosolic	plus	experimental	0.00535791	0.00454598
									Isolate-5	TGG	Pro	cytosolic	plus	experimental	0.0109301	0.00959187
									Isolate-5	AGA	Ser	cytosolic	plus	experimental	0.0525075	0.0167589
									Isolate-5	CGA	Ser	cytosolic	plus	experimental	0.00385769	0.00954839
									Isolate-5	GCT	Ser	cytosolic	plus	experimental	0.0741535	0.0375901
									Isolate-5	TGA	Ser	cytosolic	plus	experimental	0.0595799	0.0279533
									Isolate-5	AGT	Thr	cytosolic	plus	experimental	0.00278611	0.0397254
									Isolate-5	CGT	Thr	cytosolic	plus	experimental	0.0079297	0.029334
									Isolate-5	TGT	Thr	cytosolic	plus	experimental	0.0025718	0.0197439
									Isolate-5	CCA	Trp	cytosolic	plus	experimental	0.0235748	0.0417038
									Isolate-5	GTA	Tyr	cytosolic	plus	experimental	0.0147878	0.0489066
									Isolate-5	CAC	Val	cytosolic	plus	experimental	0.0265752	0.0425034
									Isolate-5	TAC	Val	cytosolic	plus	experimental	0.00514359	0.0079458
									Isolate-5	TTG	Gln	mitochondrial	plus	experimental	0.145161	0.0301869
									Isolate-5	TTC	Glu	mitochondrial	plus	experimental	0.177419	0.100187
									Isolate-5	TCC	Gly	mitochondrial	plus	experimental	0.016129	0.0331318
									Isolate-5	GTG	His	mitochondrial	plus	experimental	0.0645161	0.0610711
									Isolate-5	TAG	Leu	mitochondrial	plus	experimental	0.016129	0.0215727
									Isolate-5	TTT	Lys	mitochondrial	plus	experimental	0.016129	0.0130504
									Isolate-5	CAT	Met	mitochondrial	plus	experimental	0.0483871	0.053124
									Isolate-5	GAA	Phe	mitochondrial	plus	experimental	0.0483871	0.102547
									Isolate-5	TGA	Ser	mitochondrial	plus	experimental	0.209677	0.0944185
									Isolate-5	GTA	Tyr	mitochondrial	plus	experimental	0.209677	0.0795858
									Isolate-5	TAC	Val	mitochondrial	plus	experimental	0.0483871	0.177688
									Isolate-6	AGC	Ala	cytosolic	plus	experimental	0.00759754	0.0172218
									Isolate-6	CGC	Ala	cytosolic	plus	experimental	0.00287474	0.0105283
									Isolate-6	TGC	Ala	cytosolic	plus	experimental	0.012731	0.0208527
									Isolate-6	ACG	Arg	cytosolic	plus	experimental	0.0408624	0.0394563
									Isolate-6	CCG	Arg	cytosolic	plus	experimental	0.0141684	0.0206211
									Isolate-6	CCT	Arg	cytosolic	plus	experimental	0.00492813	0.0112825
									Isolate-6	TCG	Arg	cytosolic	plus	experimental	0.0234086	0.0297601
									Isolate-6	TCT	Arg	cytosolic	plus	experimental	0.0100616	0.00707392
									Isolate-6	GTT	Asn	cytosolic	plus	experimental	0.00862423	0.0368768
									Isolate-6	GTC	Asp	cytosolic	plus	experimental	0.0199179	0.036075
									Isolate-6	GCA	Cys	cytosolic	plus	experimental	0.00472279	0.0261696
									Isolate-6	CTG	Gln	cytosolic	plus	experimental	0.00677618	0.0144805
									Isolate-6	TTG	Gln	cytosolic	plus	experimental	0.0190965	0.0100737
									Isolate-6	CTC	Glu	cytosolic	plus	experimental	0.0349076	0.0251199
									Isolate-6	TTC	Glu	cytosolic	plus	experimental	0.0601643	0.0177515
									Isolate-6	CCC	Gly	cytosolic	plus	experimental	0.00985626	0.00971461
									Isolate-6	GCC	Gly	cytosolic	plus	experimental	0.0145791	0.0265644
									Isolate-6	TCC	Gly	cytosolic	plus	experimental	0.00349076	0.00693703
									Isolate-6	GTG	His	cytosolic	plus	experimental	0.0252567	0.00985285
									Isolate-6	AAT	Ile	cytosolic	plus	experimental	0.00759754	0.0496866
									Isolate-6	GAT	Ile	cytosolic	plus	experimental	0.00164271	0.00137994
									Isolate-6	TAT	Ile	cytosolic	plus	experimental	0.00985626	0.0137813
									Isolate-6	AAG	Leu	cytosolic	plus	experimental	0.0681725	0.0226657
									Isolate-6	CAA	Leu	cytosolic	plus	experimental	0.0275154	0.011696
									Isolate-6	CAG	Leu	cytosolic	plus	experimental	0.0106776	0.0250791
									Isolate-6	TAA	Leu	cytosolic	plus	experimental	0.00349076	0.00593214
									Isolate-6	TAG	Leu	cytosolic	plus	experimental	0.00924025	0.0130185
									Isolate-6	CTT	Lys	cytosolic	plus	experimental	0.0197125	0.0346153
									Isolate-6	TTT	Lys	cytosolic	plus	experimental	0.102259	0.0213101
									Isolate-6	CAT	Met	cytosolic	plus	experimental	0.0232033	0.0313694
									Isolate-6	iCAT	Met	cytosolic	plus	experimental	0.00985626	0.0155971
									Isolate-6	CAT	Meti	cytosolic	plus	experimental	0.00985626	0.0155971
									Isolate-6	GAA	Phe	cytosolic	plus	experimental	0.013347	0.0234997
									Isolate-6	AGG	Pro	cytosolic	plus	experimental	0.00102669	0.00250809
									Isolate-6	CGG	Pro	cytosolic	plus	experimental	0.00390144	0.00454598
									Isolate-6	TGG	Pro	cytosolic	plus	experimental	0.00718686	0.00959187
									Isolate-6	AGA	Ser	cytosolic	plus	experimental	0.0700205	0.0167589
									Isolate-6	CGA	Ser	cytosolic	plus	experimental	0.00410678	0.00954839
									Isolate-6	GCT	Ser	cytosolic	plus	experimental	0.0829569	0.0375901
									Isolate-6	TGA	Ser	cytosolic	plus	experimental	0.0850103	0.0279533
									Isolate-6	AGT	Thr	cytosolic	plus	experimental	0.00390144	0.0397254
									Isolate-6	CGT	Thr	cytosolic	plus	experimental	0.0100616	0.029334
									Isolate-6	TGT	Thr	cytosolic	plus	experimental	0.00184805	0.0197439
									Isolate-6	CCA	Trp	cytosolic	plus	experimental	0.026078	0.0417038
									Isolate-6	GTA	Tyr	cytosolic	plus	experimental	0.0147844	0.0489066
									Isolate-6	CAC	Val	cytosolic	plus	experimental	0.0427105	0.0425034
									Isolate-6	TAC	Val	cytosolic	plus	experimental	0.00595483	0.0079458
									Isolate-6	TGC	Ala	mitochondrial	plus	experimental	0.0212766	0.0216788
									Isolate-6	TCG	Arg	mitochondrial	plus	experimental	0.0106383	0.0366152
									Isolate-6	GTT	Asn	mitochondrial	plus	experimental	0.0106383	0.00728818
									Isolate-6	GCA	Cys	mitochondrial	plus	experimental	0.0106383	0.0139383
									Isolate-6	TTG	Gln	mitochondrial	plus	experimental	0.106383	0.0301869
									Isolate-6	TTC	Glu	mitochondrial	plus	experimental	0.159574	0.100187
									Isolate-6	GTG	His	mitochondrial	plus	experimental	0.106383	0.0610711
									Isolate-6	GAT	Ile	mitochondrial	plus	experimental	0.0319149	0.0339906
									Isolate-6	TAG	Leu	mitochondrial	plus	experimental	0.0106383	0.0215727
									Isolate-6	TTT	Lys	mitochondrial	plus	experimental	0.0106383	0.0130504
									Isolate-6	GAA	Phe	mitochondrial	plus	experimental	0.0212766	0.102547
									Isolate-6	TGG	Pro	mitochondrial	plus	experimental	0.0319149	0.0157753
									Isolate-6	TGA	Ser	mitochondrial	plus	experimental	0.212766	0.0944185
									Isolate-6	GTA	Tyr	mitochondrial	plus	experimental	0.202128	0.0795858
									Isolate-6	TAC	Val	mitochondrial	plus	experimental	0.0531915	0.177688
