# Supplementary material for: Profiling Selective Packaging of Host RNA and Viral RNA Modification in SARS-CoV-2 Viral Preparations
Source: Front Cell Dev Biol. 2022 Feb 3;10:768356. doi: 10.3389/fcell.2022.768356 (PMC8851031; doi:10.3389/fcell.2022.768356)
Supplement: Supplementary file 3 [file Table1.XLSX]

## Sheet: add CCA
name	#VALUE!	tRNA_type	tRNA_number	anticodon	tRNA_score
URS0000705C26_60711	GGGGGTGTAGCTCAGTGGTAGAGCGCATGCTTAGCATGCATGAGGTCCTGGGTTCAATCCCCAGCACCTCCAcca	Ala	1	AGC	80.27
URS0000282AB2_60711	GGGGGTGTAGCTCAGTGGTAGAGCGCGTGCTTAGCATGCACGAGGCCCCGGGTTCAATCCCCGGCACCTCCAcca	Ala	1	AGC	77.18
URS000047C79B_60711	GGGGGTGTAGCTCAGTGGTAGAGCGCGTGCTTAGCATGTACGAGGTCCCGGGTTCAATCCCCGGCACCTCCAcca	Ala	1	AGC	76.69
URS0000209048_60711	GGGGATGTAGCTCAGTGGTAGAGCGCATGCTTAGCATGCATGAGGTCCCGGGTTCGATCCCCAGCATCTCCAcca	Ala	1	AGC	75.78
URS0000C38FE6_60711	GGGGGTATAGCTCAGTGGTAGAGCGCGTGCTTAGCATGCACGAGGCCCTGGGTTCAATCCCCAGTACTTCCAcca	Ala	1	AGC	73.39
URS0000C14474_60711	GGGGGTGTAGCTCAGCGGTAGAGCGCGTGCTTAGCATGCACGAGGCCCTGGGTTCAATCCCCAGCACCTCCAcca	Ala	1	AGC	73.23
URS000065D0B2_60711	GGGGAATTAGCTCAAGTGGTAGAGCACTCGCTTAGCATGCGAGAGGTAGTGGGATCGATACCCACATTCTCCAcca	Ala	1	AGC	64.64
URS00003D2CC9_60711	GGGGGATTAGCTCAAATGGTAGAGCGCTCGCTTAGCATGCGAGAGGTAGCGGGATCGATGCCCGCATCCTCCAcca	Ala	1	AGC	63.68
URS0000643F30_60711	GGGGAATTAGCTCAGGCGGTAGAGCGCTCGCTTAGCATGCGAGAGGTAGCGGGATCGACGCCCGCATTCTCCAcca	Ala	1	AGC	63.36
URS000052A1C9_60711	GGGGAATTAGCTCAAATGGTAGAGCGCTCGCTTAGCATGCGAGAGGTAGCGGGATCGATGCCCGCATTCTCCAcca	Ala	1	AGC	63.06
URS0000636BA8_60711	GGGGAATTAGCTCAAGTGGTAGAGCGCTTGCTTAGCATGCAAGAGGTAGTGGGATCGATGCCCACATTCTCCAcca	Ala	1	AGC	62.45
URS00006EC823_60711	GGGGAGTTAGCTCAAGTGGTAGAGCGCTTGCTTAGCATGCAAGAGGTAGTGGGATCGATGCCCACATTCTCCAcca	Ala	1	AGC	62.13
URS00006ABF41_60711	GGGGAATTAGCTCAGGTGGTAGAGCGCTTGCTTAGCATGCAAGAGGTAGCAGGATCAACGCCTGCATTCTCCAcca	Ala	1	AGC	60.67
URS0000C58995_60711	GGGGAATTAGCTCAAGTGGTAGAGCGCTTGCTTAGCATGCAAGAGGTAGTGGGATAGATGCCCACATTCTCCAcca	Ala	1	AGC	54.55
URS0000C0C9F8_60711	GGGGATGTAGTTCAGTGGTAGAGTGCATGCTTAGCATGCATGGGGCCCTCAGTTCAATCCCTAGCACCTCCAcca	Ala	1	AGC	48.59
URS00005B30A9_60711	GGGGATGTAGCTCAGTGGTAGAGCGCATGCTTCGCATGTATGAGGCCCCGGGTTCGATCCCCGGCATCTCCAcca	Ala	1	CGC	74.81
URS00006F4537_60711	GGGGATGTAGCTCAGTGGTAGAGCGCGCGCTTCGCATGTGTGAGGTCCCGGGTTCAATCCCCGGCATCTCCAcca	Ala	1	CGC	73.12
URS000038D768_60711	GGGGGTGTAGCTCAGTGGTAGAGCGCGTGCTTCGCATGTACGAGGCCCCGGGTTCGACCCCCGGCTCCTCCAcca	Ala	1	CGC	70.09
URS0000C56764_60711	GGGGGTGTAGCTCAGTGGTAGAGCGCGTGCTTCGCATGTACGAGGTCACTGGTTCAATCCCTGGTGCCTCCAcca	Ala	1	CGC	61.35
URS0000C30405_60711	GGGGGTATAGCTCAGTGGTAGAGCGCGTGCTTGGCATGCACGAGGTCCTGGGTTCAATCCCCAGTACCTCCAcca	Ala	1	GGC	79.67
URS00006689C8_60711	GGCTCTGTGGCTTCGTGGATTAAAGTACTTGTCTGGCAAACAGGAGATGCTGGGTTTCAATCCCAGCAGGGCCTcca	Ala	1	GGC	46.34
URS0000C82B70_60711	GGGGATGTAGCTCAGTGGTAGAGCGCGTGCTTTGCATGCACGAGGTCCCGGGTTCGATCCCCGGCGTCTCCAcca	Ala	1	TGC	82
URS0000C633F8_60711	GGGGATGTAGCTCAGTGGTAGAGCGCATGCTTTGCATGCATGAGGTCCCGGGTTCGATCCCCGGCATTTCCAcca	Ala	1	TGC	81.23
URS0000113B9B_60711	GGGGATGTAGCTCAGTGGTAGAGCGCATGCTTTGCATGCATGAGGCCCCGGGTTCGATCCCCGGCATCTCCAcca	Ala	1	TGC	79.03
URS00006E454A_60711	GGGGGTGTAGCTCAGTGGTAGAGCGCATGCTTTGCATGTATGAGGCCCTGGGTTCGATCCCCAGCACCTCCAcca	Ala	1	TGC	73.57
URS0000320FD9_60711	GGGGATGTAGCTCAGTGGTAGAGCGCATGCTTTGCATGTATGAGGCCCCGGGTTCAATCCCCGGCATCTCCAcca	Ala	1	TGC	72.71
URS00006F9CD2_60711	GGGGGTGTAGCTCAGTGGTAGAGCGCATGCTTTGCATGCATGAGGCCCCGGGTTCGATCCCCAGCACCTCCAcca	Ala	1	TGC	72.54
URS000064B6FC_60711	GGGGGTGTAGCTCAGTGGTAGAGCGCATGCTTTGCATGTATGAGGCCTCGGGTTCGATCCCCGACACCTCCAcca	Ala	1	TGC	70.95
URS00006E4ABF_60711	GGGGATGTAGCTCAGTGGTAGAGCGCTTGCTTTGCATGTATGAGGCCCCGGGTTCGATCCCCGGCATCTCCAcca	Ala	1	TGC	70.2
URS0000C60F5F_60711	GGGGATTTAGCTCAGTTTGGAAGAGCATCTGATTTGCACTCAGAAGGTCGTGGGTTCGAACCCCATAGTCTCCAcca	Ala	1	TGC	69.16
URS0000C3F4AE_60711	GGGGATGTAGCTCAGTGGTACAGCACATGCTTTGCATGTATGAGGCCCCGGGTTCAATCCCCGGCATCTCCAcca	Ala	1	TGC	65.36
URS0000416E93_60711	GGGCCAGTGGCGCAATGGATAACGCGTCTGACTACGGATCAGAAGATTCCAGGTTCGACTCCTGGCTGGCTCGcca	Arg	1	ACG	72.37
URS00002DDD59_60711	GGGCCAGTGGCGCAATGGATAACGCGTCTGACTACGGATCAGAAGATTCTAGGTTCGACTCCTGGCTGGCTCGcca	Arg	1	ACG	68.07
URS0000C5E26D_60711	GGGCCAGTGGCGCAATGGATAACGCGTCTGACTACGGATCAGAAGATTCCAGGTCCGACTCCTGGCTGGCTCGcca	Arg	1	ACG	64.45
URS000067C79F_60711	GGGCCAGTGGCGCAATGGATAACGCGTCTGACTACGGATCAGAAGACTCTAGGTTCGACTCCTGGCTGGCTCGcca	Arg	1	ACG	63.98
URS0000C7F4AC_60711	GGCCGCGTGGCCTAATGGATAAGGCGTCTGATTCCGGATCAGAAGATTAAGGGTTCGAGTCCCTTCGTGGTCGcca	Arg	1	CCG	70.53
URS00001D909A_60711	GGCCGCGTGGCCTAATGGATAAGGCGTCTGATTCCGGATCAGAAGATTGAGGGTTCGAGTCCCTTCGTGGTCGcca	Arg	1	CCG	69.88
URS000059900F_60711	GACCCAGTGGCCTAATGGATAAGGCATCAGCCTCCGGAGCTGGGGATTGTGGGTTCGAGTCCCATCTGGGTCGcca	Arg	1	CCG	65.49
URS00002D7BB5_60711	GCCCCAGTGGCCTAATGGATAAGGCACTGGCCTCCTAAGCCAGGGATTGTGGGTTCGAGTCCCACCTGGGGTAcca	Arg	1	CCT	73.88
URS0000390F3A_60711	GCCCCAGTGGCCTAATGGATAAGGCACTGGCCTCCTAAGCCAGGGATTGTGGGTTCGAGTCCCACCTGGGGTGcca	Arg	1	CCT	73.41
URS000005A7A9_60711	GCCCCGGTGGCCTAATGGATAAGGCATTGGCCTCCTAAGCCAGGGATTGTGGGTTCGAGTCCCACCCGGGGTAcca	Arg	1	CCT	71.53
URS00003A4B65_60711	GCCCCAGTGGCCTAATGGATAAGGCATTGGCCTCCTAAGCCAGGGATTGTGGGTTCGAGTCCCATCTGGGGTGcca	Arg	1	CCT	67.28
URS000044C258_60711	CTCCTAATAGCTCAATGGATAGAGCACTAGCTTGCGGTGCTAGAGGTTATAAGTTCGACTCTTATTTAGGAGGcca	Arg	1	GCG	63.68
URS00000CC06A_60711	GGCCGCGTGGCCTAATGGATAAGGCGTCTGACTTCGGATCAGAAGATTGCAGGTTCGAGTCCTGCCGCGGTCGcca	Arg	1	TCG	76.93
URS00006D69C0_60711	GACCACGTGGCCTAATGGATAAGGCGTCTGACTTCGGATCAGAAGATTGAGGGTTCGAATCCCTCCGTGGTTAcca	Arg	1	TCG	72.33
URS000066103F_60711	GACCGCGTGGCCTAATGGATAAGGCGTCTGACTTCGGATCAGAAGATTGAGGGTTCGAGTCCCTTCGTGGTCGcca	Arg	1	TCG	70.52
URS0000677EA0_60711	GACCACGTGGCCTAATGGATAAGGCGTCTGACTTCGGATCAGAAGATTGAGGGTTCGAATCCCTTCGTGGTTAcca	Arg	1	TCG	69.55
URS00001F9D54_60711	GACCACGTGGCCTAATGGATAAGGCGTCTGACTTCGGATCAGAAGATTGAGGGTTCGAATCCCTTCGTGGTTGcca	Arg	1	TCG	69.08
URS0000C29756_60711	GGCTCGTTGGTCTAGGGGTATGATTCTCGCTTTCGGTGAGAGAGGTTCTGGGTTCAAATCCCAGACGAGCCCcca	Arg	1	TCG	63.92
URS0000C047D2_60711	ACACCTATAGCTTAATTGGATAAAGCATTTGACTTCGGATCAAAAGAGTGTAGGTTCAAGTCCTGCTAGGTGTGcca	Arg	1	TCG	58.9
URS000007E37F_60711	GTCTCTGTGGCGCAATGGACGAGCGCGCTGGACTTCTAATCCAGAGGTTCCGGGTTCGAGTCCCGGCAGAGATGcca	Arg	1	TCT	76.29
URS0000640695_60711	GGCTCCGTGGCGCAATGGATAGCGCATTGGACTTCTAATTCAAAGGTTCCGGGTTCGAGTCCCGGCGGAGTCGcca	Arg	1	TCT	71.18
URS00006772C0_60711	GGCTCTGTGGCGCAATGGATAGCGCATTGGACTTCTAATTCAAAGGTTGTGGGTTCGAGTCCCACCAGAGTCGcca	Arg	1	TCT	71.13
URS0000C544AF_60711	GGCTCTGTGGCGCAATGGATAGCGCATTGGACTTCTAATTCAAAGGTTGTGGGTTCGAATCCCACCAGAGTCGcca	Arg	1	TCT	70.76
URS000062B8DF_60711	GGCTCTGTGGCGCAATGGATAGCGCATTGGACTTCTAATTCAAAGGTTGCGGGTTCGAGTCCCGCCAGAGTCGcca	Arg	1	TCT	69.29
URS0000860615_60711	GTAGCAATAGCTCAATTGGGATAGAGCACAAACCTTCTAAGTTTGCGGTTGTAGGTTCGAGTCCTTCTTGCTACGcca	Arg	1	TCT	55.09
URS0000C0C71C_60711	GGCTCTGTGGCGCAATGGATAGGGCATTGGACTTCTAACTCAAAGGTTGTGGGTTCGAGTCCCACCAGGGTCGcca	Arg	1	TCT	53.42
URS00002BFA9C_60711	GGCCATATAGCTCAGTGGTAGAGCAAACGGCTGTTAACCGTTTGGTCGCAGGTTCGATCCCTGCTGTGGCCGcca	Asn	1	GTT	83.79
URS00006D0B93_60711	GTCTCTGTGGCGCAATCGGTTAGCGCGTTCGGCTGTTAACCGAAAGGTTGGTGGTTCGATCCCACCCAGGGACGcca	Asn	1	GTT	83.66
URS000059D2BF_60711	GTCTCTGTGGCGCAATCGGTTAGCGCGTTCGGCTGTTAACCGAAAGGTTGGTGGTTCGAGCCCACCCAGGGACGcca	Asn	1	GTT	82.24
URS00006BE24E_60711	GTCTCTGTGGCGCAATCGGTTAGCGCATTCGGCTGTTAACCGAAAGGTTGGTGGTTCGAGCCCACCCAGGGACGcca	Asn	1	GTT	80.52
URS0000693C4D_60711	GTCTCTGTGGCGCAATCGGTTAGCGCGTTCGGCTGTTAACCGAAAGGTTGGTGGTTCAAGCCCACCCAGGGACGcca	Asn	1	GTT	80.5
URS0000959C28_60711	GTCTCTGTAGCGCAATCGGTTAGCGCGTTCGGCTGTTAACCGAAAGGTTGGTGGTTCAAGCCCACCCAGGGACGcca	Asn	1	GTT	80.1
URS00006C0AFF_60711	GTCTCTGTGGCGCAATCGGTGAGCGCGTTCGGCTGTTAACCGAAAGGTTGGTGGTTCGAGCCCACCCAGGGACGcca	Asn	1	GTT	78.67
URS0000C24DAB_60711	GTCTCTGTGGCGCAATCGGTTACCGCGTTCGGCTGTTAACCGAAAGGTTGGTGGTTCGAGCCCACCCAGGGACGcca	Asn	1	GTT	76.61
URS0000C893DC_60711	GTCTCTATGGCGCAATCGGTTAGCGCGTTCGGCTGTTAACTGAAAGGTTGGTGGTTCGAATCCACCCAGGGACGcca	Asn	1	GTT	75.06
URS0000C7664F_60711	GTCTCTGTGGCGCAATCGGTTAGCGCGTTCGGCTGTTAACCGGAAAGTTGGTTGTTCGAGCCCACCCAGGGACGcca	Asn	1	GTT	68.9
URS0000C84B7D_60711	GTTTCTGTGGCGTGATCGGTTAGCGCATTTGGCTGTTAACCGAAAGGTTGATGGTTCAAACCCACCCAGGGATGcca	Asn	1	GTT	53.32
URS0000C3D129_60711	GGGGATATAGCTCAGTGGTAGAGTGTGTACTTATCATGCACAAGGTCTTGGGCTCATTCCCCAGTACCTCCAcca	Asp	1	ATC	47.32
URS000013899F_60711	TCCTCGTTAGTATAGTGGTTAGTATCCCCGCCTGTCACGCGGGAGACCGGGGTTCAATTCCCCGACGGGGAGcca	Asp	1	GTC	74.76
URS00006174C2_60711	TCCTCGTTAGTATAGTGGTGAGTATCCCCGCCTGTCACGCGGGAGACCGGGGTTCGATTCCCCGACGGGGAGcca	Asp	1	GTC	72.92
URS0000C878A0_60711	TCCTCGTTAGTATAGTGGTGAGTATCCCCGCCTGTCACGCAGGAGACCGGGGTTCGATTCCCCGACGGGGAAcca	Asp	1	GTC	67.44
URS0000711717_60711	TCCTCGTTAGTATAGTGGTGAGTATCCCCGCCTGTCACGCGGGAGACCGGGGTTCGGTTCCCCGACGGGGAGcca	Asp	1	GTC	65
URS0000701B40_60711	TTCTTGTTAGTATAGTGGTGAGTATTCCCGCCTGTCACGCGGGAGACCAGGTTCAATTCCCTGATGGGAAGcca	Asp	1	GTC	54.35
URS0000C6C5E7_60711	GGGCTTTTGGTGTAGAGACCTAACATACCACACTGTCACTGTGGAGATCGCGGGTTTGAATCCCGTAGGGCCCGcca	Asp	1	GTC	48.94
URS00006AE2DC_60711	GGGGGTATAGCTCAGGGGTAGAGCATTTGACTACAGATCAAGAGGTCCCTGGTTCAAATCCAGGTGCCCCCTcca	Cys	1	ACA	73.91
URS0000C5000C_60711	AGGGGTATGGCTCAGGGGTAGAGCATCTGACTACAGATCAAGAGGTTCCTGGTTCAAACCCAGGTGCCCCCTcca	Cys	1	ACA	56.31
URS0000C7F53F_60711	AGGGGTATGGCTCAGGGGTAGAGCATATAACTACAGATCAAGAGGTCCCTGGTTCGAATCCAGGTGCCCCCTcca	Cys	1	ACA	56.1
URS0000C5D9EC_60711	GGGGGTAGAGTTCAGTGGTAGAACATTTGACTACAGATCAAGATGTCCCCAGTTCAAATCCGGGTACTCCCTcca	Cys	1	ACA	55.98
URS0000417A0F_60711	GGGGGTATAGCTCAGTGGTAGAGCATTTGACTGCAGATCAAGAGGTCCCCGGTTCAAATCCGGGTGCCCCCTcca	Cys	1	GCA	77.71
URS00001C9DE3_60711	GGGGGTATAGCTCAGTGGTAGAGCATTTGACTGCAGATCAAGAGGTCCCTGGTTCAAATCCAGGTGCCCCCTcca	Cys	1	GCA	77.65
URS000014D40F_60711	GGGGGTATAGCTCAGTGGTAGAGCATTTGACTGCAGATCAAGAGGTCCCTGGTTCAAATCCGGGTGCCCCCTcca	Cys	1	GCA	77.18
URS0000639938_60711	GGGGGTGTAGCTCAGTGGTAGAGCATTTGACTGCAGATCAAGAGGTCCCTGGTTCAAATCCAGGTACCCCCTcca	Cys	1	GCA	75.06
URS0000C844A8_60711	GGGGGTATAGCTCAGCGGTAGAGCATTTGACTGCAGATCAAGAGGTCCCTGGTTCAAATCCGGGTGCCCCCTcca	Cys	1	GCA	74.73
URS000042C3BF_60711	GGGGGTATAGCTCAGGGGTAGAGCATTTGACTGCAGATCAAGAGGTCCCCGGTTCAAATCCGGGTGCCCCCTcca	Cys	1	GCA	74.26
URS00003A8311_60711	GGGGGTATAGCTCAGGGGTAGAGCATTTGACTGCAGATCAAGAGGTCCCTGGTTCAAATCCAGGTGCCCCCTcca	Cys	1	GCA	74.2
URS00004D8C39_60711	GGGGGTATAGCTCAGGGGTAGAGCATTTGACTGCAGATCAAGAGGTCCCCAGTTCAAATCTGGGTGCCCCCTcca	Cys	1	GCA	71.19
URS0000715FFB_60711	GGGGGTATAGCTCAGGGGCAGAGCATTTGACTGCAGATCAAGAGGTCCCCGGTTCAAATCCGGGTGCCCCCTcca	Cys	1	GCA	70.34
URS0000C05C9E_60711	AGGGGTATAGCTCAGGGGTAGAGCATTTGACTGCAGATCAAGAGGTCCCTGGTTCAAATCCAGGTGCCCCCTcca	Cys	1	GCA	66.77
URS0000C5E7AC_60711	GGGGGTACGGCTCAAGGGTAGAGCATTTGACTGCAGATCAAGAGGTCCATGGTTCGAATCCAGGTGCCCCCTcca	Cys	1	GCA	58.75
URS0000C2A1CE_60711	AGGGGTTTAGCTCAGGGGTAGAGCATTTGACTGCAGATCAAGAGGTCCCTGATTCGAATCCAGGTGCCCCCTcca	Cys	1	GCA	54.38
URS0000C48474_60711	GGGGGTATAGCTTAGGGGTAGATCGTTTGGCTGCAGATCGAGTGGTCCCTGGTTCAAATCTGGGTGCCCTCTcca	Cys	1	GCA	47.35
URS0000415026_60711	GGTTCCATGGTGTAATGGTTAGCACTCTGGACTCTGAATCCAGCGATCCGAGTTCAAATCTCGGTGGAACCTcca	Gln	1	CTG	73.65
URS00006DBFC1_60711	GGTTCCATGGTGTAATGGTGAGCACTCTGGACTCTGAATCCAGCGATCCGAGTTCGAGTCTCGGTGGAACCTcca	Gln	1	CTG	70.16
URS0000701D68_60711	GGTTCCATGGTGTAATGGTTAGCACTCTGGACTCTGAATCCAGTAATCCGAGTTCAAGTCTCGGTGGAACCTcca	Gln	1	CTG	69.82
URS00006365BC_60711	GGTTCCATGGTGTAATGGTAAGCACTCTGGACTCTGAATCCAGCGATCCGAGTTCGAGTCTCGGTGGAACCTcca	Gln	1	CTG	68.84
URS0000C22D69_60711	GGTTCCATGGTGTAATGGTAAGCACTCTGGACTCTGAATCCAGTGATCCGAGTTCGAGCCTCGGTGGGACCTcca	Gln	1	CTG	68.17
URS0000C5AE55_60711	GGTTCCATGGTGTAATGGTTAGCACTCTGGACTCTGAATCCAACTATCCGAGGTCAAGTCTCGGTGGAACTTcca	Gln	1	CTG	49.05
URS000069C886_60711	GGTTCCATGGGGTAATGGTGAGCACTCTGGACTCTGAATTAAGTAAATCCGAGTTCAAATCTCGGTGGGACCTcca	Gln	1	CTG	45.49
URS000035EE7E_60711	GGTCCCATGGTGTAATGGTTAGCACTCTGGACTTTGAATCCAGCGATCCGAGTTCAAATCTCGGTGGGACCTcca	Gln	1	TTG	73.77
URS000070F1D2_60711	GGTCCCATGGTGTAATGGTTAGCACTCTGGACTTTGAATCCAGCAATCCGAGTTCGAATCTCGGTGGGACCTcca	Gln	1	TTG	71.88
URS00002901EC_60711	GGCCCCATGGTGTAATGGTTAGCACTCTGGACTTTGAATCCAGCGATCCGAGTTCAAATCTCGGTGGGACCTcca	Gln	1	TTG	68.31
URS0000C1E547_60711	GGCCCCATGGTGTAATGGTTAGCACTCTGGACTTTGAATCCAGCAATCCGAGTTCAAATCTCGGTGGGACCTcca	Gln	1	TTG	64.69
URS0000C2EA58_60711	TGGGCTGTAGCCAAGCGGTAAGGCAATGGACTTTGACTCCATGATGCGATGGTTCGAATCCCTCCAGCCCAGcca	Gln	1	TTG	54.53
URS0000C5BA02_60711	GGTCCCATGGTGCAATGGTTAGCACTCTGGACTTTGAATCCAGCAATCCGAGTTTGAATCTCAGTGAGACCTcca	Gln	1	TTG	52.83
URS00004F0321_60711	TCCCTGGTGGTCTAGTGGTTAGGATTCGGCGCTCTCACCGCCGCGGCCCGGGTTCGATTCCCGGTCAGGGAAcca	Glu	1	CTC	76.61
URS0000C6584B_60711	TCCCTGGTGGTCTAGTGGTTAGGATTCGGCGCTCTCACCGCCGCGGCCCCGGTTCAATTCCCGGTCAGGGAAcca	Glu	1	CTC	67.89
URS0000C1478E_60711	TCCCTGGTGGTCTAGTGGTTAGGATTCAGCGCCCTCACCGCCGCGGCCCGGGTTCGATTCCCGGTCAGGGAAcca	Glu	1	CTC	67.59
URS00003C9A26_60711	TCCCACATGGTCTAGCGGTTAGGATTCCTGGTTTTCACCCAGGCGGCCCGGGTTCGACTCCCGGTGTGGGAAcca	Glu	1	TTC	76.26
URS00002504CA_60711	TCCCATATGGTCTAGCGGTTAGGATTCCTGGTTTTCACCCAGGCGGCCCGGGTTCGACTCCCGGTATGGGAAcca	Glu	1	TTC	75
URS0000287398_60711	TCCCTGGTGGTCTAGTGGCTAGGATTCGGCGCTTTCACCGCCGCGGCCCGGGTTCGATTCCCGGTCAGGGAAcca	Glu	1	TTC	72.33
URS000072BBEB_60711	TCCCTGGTGGTCTAGTGGCTAGGATTCGGCGCTTTCACCGCTGCGGCCCGGGTTCGATTCCCGGTCAGGGAAcca	Glu	1	TTC	68.58
URS0000C1D3E3_60711	TCCCTGGTGGTCTAGTGGCTAGGATTCGGCGCTTTCAGCGCCGCGGCCCGGGTTCGATTCCCGGTCAGGGAAcca	Glu	1	TTC	66.5
URS0000C834CD_60711	TCCCTGGTGGTCTAGTGGCTAGGATTTGGCGCTTTCATCGCTGCGGCCCGGGTTCAATTCCCGGTCAGGGAAcca	Glu	1	TTC	62.78
URS0000C5179C_60711	TCCCTGGTGGTCTAGTGGCTAGGATTTGGCGTTTTCACTGCCGCGACCCGGGTTCGATTCCCAGTCAGGGAAcca	Glu	1	TTC	53.11
URS0000C832E9_60711	GGTCTGTTGGTGAAGTGATTAACACACATGCCTTTCACGCATGCACGCATGGGTTTGAATCCCATACAGATCGcca	Glu	1	TTC	50.27
URS00005C8FD6_60711	GCATTGGTGGTTCAGTGGTAGAATTCTCGCCTCCCACGCGGGAGACCCGGGTTCGATTCCCGGCCAATGCAcca	Gly	1	CCC	80.05
URS000072CC5D_60711	GCACTGGTGGTTCAGTGGTAGAATTCTCGCCTCCCACGCGGGAGACCCGGGTTCAATTCCCGGCCAGTGCAcca	Gly	1	CCC	78.8
URS0000502C74_60711	GCGCCGCTGGTGTAGTGGTATCATGCAAGATTCCCATTCTTGCGACCCGGGTTCGATTCCCGGGCGGCGCAcca	Gly	1	CCC	76.98
URS0000C20DEF_60711	GCATTGGTAGTTCAATGGTAGAATTCTCGCCTCCCACGCGGGAGACCCGGGTTCAATTCCCGGCCAATGCAcca	Gly	1	CCC	75.35
URS0000C7241E_60711	GCATGGGTGGTTCAGTGGTAGAATTCTCGCTTCCCACGCGGGAGGTCTGGGTTCAATTCCCGGCCCATGCAcca	Gly	1	CCC	71.95
URS0000C41D40_60711	GCACTGGTGGTTCAGTGGTAGAATTTTCGCCTCCCATGCAGGAGACCCAGGTTCAATTCCTGGCCAATGCAcca	Gly	1	CCC	62.26
URS000063FB43_60711	GCATGGGTGGTTCAGTGGTAGAATTCTCGCCTGCCACGCGGGAGGCCCGGGTTCGATTCCCGGCCCATGCAcca	Gly	1	GCC	82.15
URS0000C6215E_60711	GCGTTGGTGGTTCAGTGGTAGAATTCTCGCCTGCCACGCGGGAGGCCCGGGTTCGATTCCCGGCCAACGCAcca	Gly	1	GCC	81.85
URS000013B42D_60711	GCATTGGTGGTTCAGTGGTAGAATTCTCGCCTGCCACGCGGGAGGCCCGGGTTCGATTCCCGGCCAATGCAcca	Gly	1	GCC	81.62
URS00006E288A_60711	GCATTGGTGGTTCAGTGGTAGAATTCTCGCCTGCCACGCGGGAGACCCGGGTTCGATTCCCGGCCAATGCAcca	Gly	1	GCC	79.74
URS00006F6C5A_60711	GCATTGGTGGTTCAGTGGTAGAATTCTCGCCTGCCACGCGGGAGGCCCGGGTTCGATTCCTGGCCAATGCAcca	Gly	1	GCC	74.64
URS0000C852F8_60711	GCATTGGTGATTCAGTGGTAGAATTCTCGCCTGCCATGCGGGAGGCCTGGGTTCGATCCCCGGCCAATGCAcca	Gly	1	GCC	70.91
URS0000C7336E_60711	GTATTGGTGGTCCAGTGGTAGAATTCTCGCCTGCCACGTGGGAGGCCCGGGTTCGTTTCCCGGCCAATGCAcca	Gly	1	GCC	58.85
URS0000C890B4_60711	GCATGGGTAGTTCAGTGGTAGAATTCTCGCCTGCCACGCGGGAGGCCCAGGTTTGATTTCCGGTCCATGCAcca	Gly	1	GCC	57.9
URS0000520832_60711	GCAGAATTAGTTTAGTGATAAAATACAACCTTGCCAAGGTTGAGTCGTGAGTTTGATTCTCATATTCTGCTcca	Gly	1	GCC	48.17
URS00000AED6F_60711	GCGTTGGTGGTATAGTGGTTAGCATAGCTGCCTTCCAAGCAGTTGACCCGGGTTCGATTCCCGGCCAACGCAcca	Gly	1	TCC	76.83
URS000034AAC2_60711	GCGTTGGTGGTATAGTGGTGAGCATAGCTGCCTTCCAAGCAGTTGACCCGGGTTCGATTCCCGGCCAACGCAcca	Gly	1	TCC	73.26
URS0000BFD3FE_60711	GCAGCCATAGTTTAGTGATAAAATATTTGCCTTCCAAGCAAAGGATGAGGGTTTGATTCCCTTTGGCTGCTcca	Gly	1	TCC	52.49
URS0000C19911_60711	GCGTTGGTGGTATAGGGGTGAGCATAGCTGCCTTCCAAGCAGCTGACCCGTGTTCGATTCCTGGACAACGCAcca	Gly	1	TCC	47.79
URS000044BAE3_60711	GCCGTGATCGTATAGTGGTTAGTACTCTGCGTTGTGGCCGCAGCAACCTCGGTTCGAATCCGAGTCACGGCAcca	His	1	GTG	64.63
URS0000610FFE_60711	GGCCGGTTAGCTCAGTTGGTTAGAGCGTGGTGCTAATAACGCCAAGGTCGCGGGTTCGATCCCCGTACGGGCCAcca	Ile	1	AAT	80.66
URS000070B66D_60711	GGCCGGTTAGCTCAGTTGGTTAGAGCGTGGTGCTAATAACGCCAAGGTCGCGGGTTCGAGCCCCGTACGGGCCAcca	Ile	1	AAT	79.24
URS0000C2EC03_60711	GGCCGGTTAGCTCAGCTGGTTAGAGCGTGGTGCTAATAACGCCAAGGTCGCGGGTTCGACCCCCGTACGGGCCAcca	Ile	1	AAT	75.51
URS0000C51CC6_60711	GGCCGGTTAGCTCAGTTGGTTAGAGTGTGGTGCTAATAACGCCAAGGTCGCGGGTTCGATCCTCGTACGGGCCAcca	Ile	1	AAT	73.86
URS0000C1532E_60711	GGCTGGTTAGCTTAGCTGGTTATGAGCGTGGGGCTAATAACACCAAGCTTGCGGGTTCTATCCCCGTATGGGCCAcca	Ile	1	AAT	48.78
URS0000C049B6_60711	GGTCGGTTAGCTCAGTTGGTAAGAGCGTGGTGCTGATAACGCCAAGGTCGCGGGTTCGATTCCCGCACCGGCCAcca	Ile	1	GAT	79.5
URS0000686F8A_60711	GGTCGGTTAGCTCAGTTGGTAAGAGCGTGGTGCTGATAACGCCAAGGTCGCGGGCTCGATTCCCGCACCGGCCAcca	Ile	1	GAT	71.7
URS0000C1D46A_60711	GGTCGGTTAGCTCAGTTGGTAAGAGCGTGGTGCTGATAACACCAAGGTTGCGGGCTCGATTCCCGCACCGGCCAcca	Ile	1	GAT	67.72
URS0000C75940_60711	GGTCGGTTAGCTCAGTTGGTAAGAGTGTGGTGCTGATAACGTCAAGGTCGCGGGCTCGATTCCCGCACCGGCCAcca	Ile	1	GAT	64.13
URS0000981521_60711	GGAGGTATAGTTCAGTAGTAGAACACTCCCCTGATAAGGGAGAGGTCAATGGTGCGATCCCATTTGCTTCCAcca	Ile	1	GAT	58.82
URS00006CAA11_60711	GCTCCAGTGGCGCAATCGGTTAGCGCGCGGTACTTATAATGCCGAGGTTGTGAGTTCGATCCTCACCTGGAGCAcca	Ile	1	TAT	68.39
URS0000700D52_60711	GCTCCAGTGGCGCAATCGGTTAGCGCGCGGTACTTATAATGCCGAGGTTGTGAGTTCGAGCCTCACCTGGAGCAcca	Ile	1	TAT	68.23
URS00006D6346_60711	GCTCCAGTGGCGCAATCGGTTAGCGCGCGGTACTTATAATGCCGAGGTTGTGAGTTCAAGCCTCACCTGGAGCAcca	Ile	1	TAT	65.72
URS0000C4D3B6_60711	GGGGCTATAGCTCAACTGGCAGAGCACACCTCTTATAAGGGTGCGGTTATGAGTTCGAACCTCATTAGTCCCAcca	Ile	1	TAT	58.95
URS000068755B_60711	GGTAGCGTGGCCGAGCGGTCTAAGGCGCTGGATTAAGGCTCCAGTCTCTTTGGGGGCGTGGGTTCGAATCCCACCGCTGCCAcca	Leu	1	AAG	72.16
URS0000630B8A_60711	GGTAGCGTGGCCGAGCGGTCTAAGGCGCTGGATTAAGGCTCCAGTCTCTTCGGAGGCGTGGGTTCGAATCCCACCGCTGCCAcca	Leu	1	AAG	71.96
URS0000120E41_60711	GGTAGCGTGGCCGAGCGGTCTAAGGCGCTGGATTAAGGCTCCAGTCTCTTCGGGGGCGTGGGTTCGAATCCCACCGCTGCCAcca	Leu	1	AAG	69.84
URS0000C654FE_60711	GGTAGTGTGGCCGAGCGGTCTAAGGCGCTGGATTAAGGCTCCAGTCTTTTCGGAGGCGTGGGTTCGAATCCCACCGCTGCCAcca	Leu	1	AAG	67.67
URS0000C68BAD_60711	GGTAGCGTGGCCCAGCGGTCTAATGCGCTGGATTAAGGCTCCAGTCTCTTCGGAGGCGTGGGTTCGAATCCCACCGCTGCCAcca	Leu	1	AAG	63.64
URS00006F4B95_60711	GTCAGGATGGCCGAGTGGTCTAAGGCGCCAGACTCAAGTTCTGGTCTCCAATGGAGGCGTGGGTTCGAATCCCACTTCTGACAcca	Leu	1	CAA	69.73
URS0000C60706_60711	GTCAGGATGGCCGAGTGGTCTAAGGCGCCAGACTCAAGTTCTGGTCTCCGCATGGAGGCGTGGGTTCGAATCCCACTTCTGACAcca	Leu	1	CAA	68.83
URS0000646838_60711	GTCAGGATGGCCGAGTGGTCTAAGGCGCCAGACTCAAGTTCTGGTCTCCGGATGGAGGCGTGGGTTCGAATCCCACTTCTGACAcca	Leu	1	CAA	65.84
URS0000C8A206_60711	GTCAGGATAGCCGAGTGGTCTAAGGCACCAGACTCAAGTTCGGATCTCCAAATGGAGGCATGGGTTTGAATCCCACTTCTGACAcca	Leu	1	CAA	45.35
URS000042F13F_60711	GTCAGGATGGCCGAGCGGTCTAAGGCGCTGCGTTCAGGTCGCAGTCTCCCCTGGAGGCGTGGGTTCGAATCCCACTCCTGACAcca	Leu	1	CAG	77.22
URS00000FB60D_60711	GTCAGGATGGCCGAGCGGTCTAAGGCGCTGCGTTCAGGTCGCAGTCTCCCCTGGAGGCGTGGGTTCGAATCCCACTTCTGACAcca	Leu	1	CAG	75.9
URS000064E10F_60711	ACCAGGATGGCCGAGTGGTTAAGGCGTTGGACTTAAGATCCAATGGACATATGTCCGCGTGGGTTCGAACCCCACTCCTGGTAcca	Leu	1	TAA	80.77
URS00006F940C_60711	ACCAGAATGGCCGAGTGGTTAAGGCGTTGGACTTAAGATCCAATGGATTCATATCCGCGTGGGTTCGAACCCCACTTCTGGTAcca	Leu	1	TAA	79.52
URS00006D1ABD_60711	ACCGGGATGGCCGAGTGGTTAAGGCGTTGGACTTAAGATCCAATGGACGTATGTCCGCGTGGGTTCGAGCCCCACTCCCGGTAcca	Leu	1	TAA	79.31
URS0000C0CEC3_60711	ACCGGGATGGCCGAGTGGTTAAGGCGTTGGACTTAAGATCCAATGGGCTAGTGCCCGCGTGGGTTCAAACCCCACTCTCGGTAcca	Leu	1	TAA	77.74
URS00001B506A_60711	GGTAGCGTGGCCGAGCGGTCTAAGGCGCTGGATTTAGGCTCCAGTCTCTTCGGAGGCGTGGGTTCGAATCCCACCGCTGCCAcca	Leu	1	TAG	72.19
URS0000637E4A_60711	GGTAGTGTGGCCGAGCGGTCTAAGGCGCTGGATTTAGGCTCCAGTCTCTTCGGGGGCGTGGGTTCGAATCCCACCACTGCCAcca	Leu	1	TAG	68.82
URS000005AEAB_60711	GGTAGCGTGGCCGAGTGGTCTAAGGCGCTGGATTTAGGCTCCAGTCATTTCGATGGCGTGGGTTCGAATCCCACCGCTGCCAcca	Leu	1	TAG	68.14
URS00004D9E92_60711	GCCCGGCTAGCTCAGTCGGTAGAGCATGGGACTCTTAATCCCAGGGTCGTGGGTTCGAGCCCCACGTTGGGCGcca	Lys	1	CTT	80.72
URS00001AD596_60711	GCCCGGCTAGCTCAGTCGGTAGAGCATGAGACTCTTAATCTCAGGGTCGTGGGTTCGAGCCCCACGTTGGGCGcca	Lys	1	CTT	80.47
URS0000344C22_60711	GACTCACTAGCTCAGCGGCCAGAGCATTTGGCTCTTAACCAAAGGGTCCTGGGTTCGAATCCCAGGTGGGTCAcca	Lys	1	CTT	77.13
URS0000BEA165_60711	GCCGGGCTAGCTCAGTCGGTAGAGCATGAGACTCTTAATCTCAGGGTCGTGGGTTCGAGCCCCACGTTGGGCGcca	Lys	1	CTT	75.34
URS0000C1BC42_60711	GCCCGGCTAGCTCAGTCAGTAGAGCATGAGACTCTTAATCTCAGGGTCTTGGGTTCAAGCCCCATGTTGGGCGcca	Lys	1	CTT	64.22
URS0000C6C8A1_60711	GCCCAGCTAGATCAGTTGGTAGAGCATGAGACTCTTAATCTCAGGGTTGTGTGTTCGAGCCCTACGTTGGATGcca	Lys	1	CTT	49.31
URS0000C18CEF_60711	GCTTGACTAGCTCAGTTGGTAGAGCATGGGACTCTTAATCCCAGAGTCAGTGGGTTCAACCCTCACATTGAGTGcca	Lys	1	CTT	48.99
URS000022DD4A_60711	GCCCGGATAGCTCAGTCGGTAGAGCATCAGACTTTTAATCTGAGGGTCCAGGGTTCAAGTCCCTGTTCGGGCGcca	Lys	1	TTT	83.8
URS000072A930_60711	GCCTGGATAGCTCAGTCGGTAGAGCATCAGACTTTTAATCTGAGGGTCCAGGGTTCAAGTCCCTGTTCAGGCGcca	Lys	1	TTT	83.31
URS000071C635_60711	GCCTGGGTAGCTCAGTCGGTAGAGCATCAGACTTTTAATCTGAGGGTCCAGGGTTCAAGTCCCTGTCCAGGCGcca	Lys	1	TTT	81.41
URS00006FA82B_60711	GCCTGGGTAGCTCAGTTGGTAGAGCATCAGACTTTTAATCTGAGGGTCCAGGGTTCAAGTCCCTGTTCAGGCAcca	Lys	1	TTT	81.2
URS00002C3DFA_60711	GCCTGGGTAGCTCAGTCGGTAGAGCATCAGACTTTTAATCTGAGGGTCCAGGGTTCAAGTCCCTGTTCAGGCGcca	Lys	1	TTT	80.08
URS00004ABC13_60711	GATTCACTAGCTCAGCGGAAGAGCATTTGGCTTTTAACCAAAGGGTCCTGGGTTCGAATCCCAGGTGAATCAcca	Lys	1	TTT	77.44
URS0000C04100_60711	GCCTGGGTAGCTCAGTCGGTAGAGCATCAGACTTTTAATCTGAGGGCCCAGGGTTCAAGTCCCTGTCCAGGCGcca	Lys	1	TTT	77.31
URS0000C3AC56_60711	GCCTGGGTAGCTCAGTCGGTAGAGCATCAGACTTTTAATCTGAGGGTCCAGGGTTCATGTCCCTGTCCAGGCGcca	Lys	1	TTT	73.48
URS0000C14944_60711	GCCAGCATAGCTCAGTTGGTAGAGCATCAGACTTTTAATCTGGTGGTCCAGGGTTCAAGTCCCTGTTTGGGCGcca	Lys	1	TTT	71.86
URS0000C455E4_60711	GCCCAGATAGCTCAGTCAGTAGAGCATCAGACTTTTAATCTGAGGGTCCAGGGCTCAAGTCCCTGTTTGGGCGcca	Lys	1	TTT	67.46
URS00006B5CE8_60711	GCCTGGGTAGCTCAGTTGGTAGAGCATTGGACTTTTAATCTGAGGGCCCAGGGTTCAAGTCCCTCTTTGGGCGcca	Lys	1	TTT	59.17
URS0000C7E834_60711	GCTGAACTAGCTCAGTCGGTAGAGCATGATACTTTTAATCTCAGGGTTGTGGGTTCGAGCCCCATGTCAGGCAcca	Lys	1	TTT	53.76
URS0000C51DB6_60711	GCCCAGAGAGTTCAGTCAGTAGAGCATCAGGCTTTTAATCTGAAGGTCCAGGGTTCAAGTCCCTGTTCGGGAGcca	Lys	1	TTT	47.6
URS0000145C5E_60711	GCCTCGTTAGCGCAGTAGGTAGCGCGTCAGTCTCATAATCTGAAGGTCGTGAGTTCGATCCTCACACGGGGCAcca	Met	1	CAT	79.85
URS00006E998F_60711	GCCCTCTTAGCGCAGTGGGCAGCGCGTCAGTCTCATAATCTGAAGGTCCTGAGTTCGAGCCTCAGAGAGGGCAcca	Met	1	CAT	78.21
URS000025E031_60711	GCCTCCTTAGCGCAGTAGGCAGCGCGTCAGTCTCATAATCTGAAGGTCCTGAGTTCGAACCTCAGAGGGGGCAcca	Met	1	CAT	76.58
URS00006F50E3_60711	GCCCTCTTAGCGCAGCTGGCAGCGCGTCAGTCTCATAATCTGAAGGTCCTGAGTTCAAGCCTCAGAGAGGGCAcca	Met	1	CAT	75.06
URS000072890F_60711	GCCTCGTTAGCGCAGTAGGCAGCGCGTCAGTCTCATAATCTGAAGGTCGTGAGTTCGAGCCTCACACGGGGCAcca	Met	1	CAT	74.51
URS0000C290CB_60711	GGCAGGATATCTCAGCTGGTTAGAGGGATCGGTTCATATCCGATAGGTCGCGGGTTCGAGCCCCGCTCCTGCTAcca	Met	1	CAT	73.75
URS0000C82559_60711	GCCCTCTTAGCGCAGTGGGCAGCGCATCAATCTCATAATCTGAAGGTCCTGAGTTCGAGCCTCAGAGAGGGCAcca	Met	1	CAT	70.49
URS000030BAD5_60711	AGCAGAGTGGCGCAGCGGAAGCGTGCTGGGCCCATAACCCAGAGGTCGATGGATCGAAACCATCCTCTGCTAcca	Meti	1	CAT	68.98
URS0000C33909_60711	CGCGGGGTGGAGCAGTTTGGTTAGCTCGTCAGGCTCATAATCTGAAGGTCGTAGGTTCGAATCCTACTCCCGCTAcca	Met	1	CAT	64.78
URS000065BA90_60711	GCCTCCTTAACGCAGTAGGCAGCGCATCAGTCTCATAATCTGAAGGCCCTGAGTTCGAGCCTCAGAGGAGGCAcca	Met	1	CAT	62.48
URS00006BB21E_60711	AGCAGAGTGGCGCAGCGGAAGCGTGCTGGGCCCATAACCCAGAGGTCGATGGATTGAAACCATCCTCTGCTAcca	Meti	1	CAT	62.06
URS0000C1D87F_60711	AGCAGAGTGGTGCAGTGGAAGCGTGCTGGACCCATAACCCAGAGGTTGTTGGATGGAAACCATCCTCTGCTGcca	Meti	1	CAT	45.78
URS000029CCC5_60711	GCCGAAATAGCTCAGTTGGGAGAGCGTTAGACTGAAGATCTAAAGGTCCCTGGTTCGATCCCGGGTTTCGGCAcca	Phe	1	GAA	84.19
URS00006F38E2_60711	GCTGAAATAGCTCAGTTGGGAGAGCGTTAGACTGAAGATCTAAAGGTCCCTGGTTCAATCCCGGGTTTCGGCAcca	Phe	1	GAA	77.71
URS0000C1BB75_60711	GCCGAAATAGCTCAGTTGGGAGAGCGTTAGACTGAAGATCTAAAGGTCCCTGATTCAATCCCGGGTTTCGGCAcca	Phe	1	GAA	74.55
URS0000C8A9D0_60711	GGCTTTGTAGCTCAGTCGGTAGAGCAACGGTCTGAAGCACCGTGTGTCGGCAGTTCGATTCTGCCCGGAGCCAcca	Phe	1	GAA	67.06
URS000070013B_60711	GCCAAAATAGCTCAGTTGGGAGAGCGTTAGACTGAAGATCTAAAGGTCCCTGGTTTGATCCTGGGTTTTGGAAcca	Phe	1	GAA	64.59
URS0000C0D0DE_60711	GCCGAAATAGCTCAGTTGGGAGAGCGTTAGACTGAAGATCTCAAAGGTCCCTGGCTCAATCCCGGGTTTCGGCAcca	Phe	1	GAA	64.41
URS0000C2D518_60711	GTTGAAATAGCTCAGTTGGGAGAGCTTTAGACTGAATATCTATGGGCTTCTGGTTCAATCCCGGGTTTCAGCAcca	Phe	1	GAA	47.34
URS00005DB87D_60711	GGCTCGTTGGTCTAGGGGTATGATTCTCGCTTAGGGTGCGAGAGGTCCCGGGTTCAAATCCCGGACGAGCCCcca	Pro	1	AGG	75.92
URS00000C18F2_60711	GGCTCGTTGGTCTAGGGGTATGATTCTCGCTTCGGGTGCGAGAGGTCCCGGGTTCAAATCCCGGACGAGCCCcca	Pro	1	CGG	76.52
URS0000493225_60711	GGCTCGTTGGTCTAGTGGTATGATTCTCGCTTTGGGTGCGAGAGGTCCCGGGTTCAAATCCCGGACGAGCCCcca	Pro	1	TGG	79.61
URS000062C4DE_60711	GGCTCGTTGGTCTAGGGGTATGATTCTCGGTTTGGGTCCGAGAGGTCCCGGGTTCAAATCCCGGACGAGCCCcca	Pro	1	TGG	76.24
URS00002D40C8_60711	GGCTCGTTGGTCTAGGGGTATGATTCTCGCTTTGGGTGCGAGAGGTCCCGGGTTCAAATCCCGGACGAGCCCcca	Pro	1	TGG	76.15
URS000084096D_60711	CGGGACATAGCTCAGTTTGATTAGAGTGCCTGGTTTGGGACCAGGAGGTCGCAGGTTTGAATCCTGTTGTCCCGAcca	Pro	1	TGG	61.59
URS00006F0FC0_60711	GCCCGGATGATCCTCAGTGGTCTGGGGTGCAGGCTTCAAACCTGTAGCTGTCTAGCGACAGAGTGGTTCAATTCCACCTTTCGGGCcca	SeC	1	TCA	75.99
URS0000C670B2_60711	GGGGGTGTAGTTCAATGGCAGAACATCAGTCTTCAAAACTGAGTGTTGTGGGTTCAAGTCCTGCCACCCCCGcca	SeC	1	TCA	54.02
URS0000C08A6E_60711	GGCTGTGTGGCCTAATGGATAAGGCATCTGACTTCAGATCAGAAGATTGCAGGTTTGAGTCACTGCTGTGGTCAcca	SeC	1	TCA	51.13
URS00006C14B2_60711	GTAGTCGTGGCCGAGTGGTTAAGGCGATGGACTAGAAATCCATTGGGGTTTCCCCGCGCAGGTTCGAATCCTGCCGACTACGcca	Ser	1	AGA	88.5
URS000038D8D3_60711	GTAGTCGTGGCCGAGTGGTTAAGGCGATGGACTAGAAATCCATTGGGGTCTCCCCGCGCAGGTTCGAATCCTGCCGACTACGcca	Ser	1	AGA	88.01
URS0000C75AA6_60711	GTAGTCGTGGCCGAGTGGTTAAGGCGATGGACTAGAAATCCATTGGGGTTTCCCCGCGCAGGTTCGACTCCTGCCGACTACGcca	Ser	1	AGA	85.56
URS0000C5B2FC_60711	GTAGTCGTGGCCGAGTGGTTAAGGCGATGGACTAGAAATCCACTGGGGTCTCCCCACGCAGGTTCGAATCCTGCCGACTACGcca	Ser	1	AGA	81.88
URS00001C3F54_60711	GCTGTGATGGCCGAGTGGTTAAGGCGTTGGACTCGAAATCCAATGGGGTCTCCCCGCGCAGGTTCGAATCCTGCTCACAGCGcca	Ser	1	CGA	92.09
URS0000278E1B_60711	GTCACGGTGGCCGAGTGGTTAAGGCGTTGGACTCGAAATCCAATGGGGTTTCCCCGCACAGGTTCGAATCCTGTTCGTGACGcca	Ser	1	CGA	89.14
URS0000641A5B_60711	GCTGTGATGGCCGAGTGGTTAAGGCGTTGGACTCGAAATCCAATGGGGATTCCCCGCGCAGGTTCAAATCCTGCTCACAGCGcca	Ser	1	CGA	88.07
URS0000C50416_60711	GCTGTGATGGCCGAGTGGTTAAGGTGTTGGACTCGAAATCCAATGGGGTCTCCCCACGCAGGTTCAAATCCTGCTCACAGCGcca	Ser	1	CGA	87
URS0000664EAD_60711	GACGAGGTGGCCGAGTGGTTAAGGCGATGGACTGCTAATCCATTGTGCTCTGCACGCGTGGGTTCGAATCCCACCTTCGTCGcca	Ser	1	GCT	86.8
URS0000C4D0A5_60711	GACGAGGTGGCCGAGTGGTTAAGGTGATGGACTGCTAATCCATTGTGCTCTGCACGCGTGGGTTCGAATCCCACCCTCGTCGcca	Ser	1	GCT	86.65
URS00004CF258_60711	GACGAGGTGGCCGAGTGGTTAAGGCGATGGACTGCTAATCCATTGTGCTTTGCACGCGTGGGTTCGAATCCCATCCTCGTCGcca	Ser	1	GCT	85.83
URS00002034DC_60711	GACGAGGTGGCCGAGTGGTTAAGGCGATGGACTGCTAATCCATTGTGCTCTGCACGCGTGGGTTCGAATCCCATCCTCGTCGcca	Ser	1	GCT	85.34
URS0000092302_60711	GCAGCGATGGCCGAGTGGTTAAGGCGTTGGACTTGAAATCCAATGGGGTCTCCCCGCGCAGGTTCGAACCCTGCTCGCTGCGcca	Ser	1	TGA	90.86
URS000037D0FB_60711	GTAGTCGTGGCCGAGTGGTTAAGGCGATGGACTTGAAATCCATTGGGGTTTCCCCGCGCAGGTTCGAATCCTGCCGACTACGcca	Ser	1	TGA	88.73
URS00006D4008_60711	GTAGTCGTGGCCGAGTGGTTAAGGCGATGGACTTGAAATCCATTGGGGTCTCCCCGCGCAGGTTCGAATCCTGCCGACTACGcca	Ser	1	TGA	88.25
URS000071F659_60711	GTAGTCGTGGCCGAGTGGTTAAGGCGATGGACTTGAAATCCATTGGGGTTTCCCCGCGCAGGTTCGAATCCTGCCGGCTACGcca	Ser	1	TGA	87.56
URS0000C6A446_60711	GGAAGCTTACCCAAGTGGTTGAAGGGATCAGTCTTGAAAACTGAGAGGTGCTGAAAAAGTGCGCAGGGGTTCGAATCCCTTAGCTTCCGcca	Ser	1	TGA	46.24
URS000062F395_60711	GCCTGGATAGTTCAGTTGGTAGAGCATCAGACTTAATCAGAGGGTCCAGGGTTCAAGTCCCTGTTTGGGTGcca	Sup	1	TTA	56.39
URS00000A1A88_60711	GGCGCCGTGGCTTAGTTGGTTAAAGCGCCTGTCTAGTAAACAGGAGATCCTGGGTTCGAATCCCAGCGGTGCCTcca	Thr	1	AGT	84.06
URS000047B05D_60711	GGCTCCGTGGCTTAGCTGGTTAAAGCGCCTGTCTAGTAAACAGGAGATCCTGGGTTCGAATCCCAGCGGGGCCTcca	Thr	1	AGT	83.05
URS00006B0F93_60711	GGCCCTGTGGCTTAGCTGGTCAAAGCGCCTGTCTAGTAAACAGGAGATCCTGGGTTCGAATCCCAGCGGGGCCTcca	Thr	1	AGT	80.3
URS0000C29186_60711	GGCTCCGTGGCTTAGTTGGTTAAAGCGCCTGTCTAGTAAACAGGAGATCCTGGGTTCGAGTCCCAGTGGGGCCTcca	Thr	1	AGT	80.22
URS000066BBBE_60711	GGCTTCGTGGCTTAGCTGGTTAAAGCGCCTGTCTAGTAAACAGGAGATCCTGGGTTCAAATCCCAGCGAGGCCTcca	Thr	1	AGT	79.86
URS0000671A85_60711	GGCGCTGTGGCTTAGCTGGTTAAAGCGCCTGTCTAGTAAACAGGAGATCCTGGGTTCGAATCCCAGCGGTGCCTcca	Thr	1	AGT	79.72
URS0000C6D999_60711	AGCACCAGGGCTTAGTTGGTTAAAGCACCCGTCTAGTAAACAGGAGATCCAGGGTTTGAATCCCAGCGGTGCCTcca	Thr	1	AGT	45.05
URS00001D9AFB_60711	GGCGCGGTGGCCAAGTGGTAAGGCGTCGGTCTCGTAAACCGAAGATCACGGGTTCGAACCCCGTCCGTGCCTcca	Thr	1	CGT	80.42
URS0000231E4E_60711	GGCTCTGTGGCTTAGTTGGCTAAAGCGCCTGTCTCGTAAACAGGAGATCCTGGGTTCGAATCCCAGCGGGGCCTcca	Thr	1	CGT	80.3
URS00002D4542_60711	GGCGCGGTGGCCAAGTGGTAAGGCGTCGGTCTCGTAAACCGAAGATCGCGGGTTCGAACCCCGTCCGTGCCTcca	Thr	1	CGT	79.77
URS0000641C93_60711	GGCTCTATGGCTTAGCTGGTTAAAGCGCCTGTCTCGTAAACAGGAGATCCTGGGTTCGACTCCCAGTGGGGCCTcca	Thr	1	CGT	78.43
URS0000C17016_60711	GCCGAATTAGTTTAGTGGTAAAACGAGTCAATGGTAATGACTTGAGAAGTGTTCGATTCACTTATTCGGCAcca	Thr	1	GGT	54.44
URS0000023412_60711	GGCTCCATAGCTCAGTGGTTAGAGCACTGGTCTTGTAAACCAGGGGTCGCGAGTTCGATCCTCGCTGGGGCCTcca	Thr	1	TGT	83.03
URS000021550A_60711	GGCTCCATAGCTCAGGGGTTAGAGCACTGGTCTTGTAAACCAGGGGTCGCGAGTTCAAATCTCGCTGGGGCCTcca	Thr	1	TGT	79.46
URS000071BE8D_60711	GGCTCCATAGCTCAGGGGTTAGAGCACTGGTCTTGTAAACCAGGGGTCGCGAGTTCAATTCTCGCTGGGGCCTcca	Thr	1	TGT	79.22
URS0000C4ED67_60711	GGCTCTATGGCTTAGTTGGTTAAAGCGCCTGTCTTGTAAACAGGAGATCCTGGGTTCGAATCCCAGTAGCGCCTcca	Thr	1	TGT	79.18
URS00000F30A4_60711	GGCCCTATAGCTCAGGGGTTAGAGCACTGGTCTTGTAAACCAGGGGTCGCGAGTTCAAATCTCGCTGGGGCCTcca	Thr	1	TGT	78.79
URS000064F3B4_60711	GGCTCCATAGCTCAGGGGTTAGAGCACTGGTCTTGTAAACCAGGGGTCGTGAGTTCAAATCTCGCTGGGGCCTcca	Thr	1	TGT	75.16
URS0000C0DCF6_60711	GGATCTGTGGCTTAGTTGGCTAAAGTGCCTGCGTTGTAAACAGGAGATCCTGGGTTCGAATCCCAGCGGGGCCTcca	Thr	1	TGT	60.25
URS0000C45C8F_60711	GCCGAATTAGCTTAGTGGTAAAAGCGATCGACTTGTAATCGATTGAGATGGGTTAGAATCCTGTATTCGGCAcca	Thr	1	TGT	52.3
URS00001618FC_60711	GGCCTCGTGGCGCAACGGTAGCGCGTCTGACTCCAGATCAGAAGGTTGCGTGTTCAAATCACGTCGGGGTCAcca	Trp	1	CCA	74.81
URS00001A72CE_60711	GACCTCGTGGCGCAATGGTAGCGCGTCTGACTCCAGATCAGAAGGTTGCGTGTTCAAGTCACGTCGGGGTCAcca	Trp	1	CCA	74.8
URS0000222FD2_60711	GACCTCGTGGCGCAACGGTAGCGCGTCTGACTCCAGATCAGAAGGTTGCGTGTTCAAATCACGTCGGGGTCAcca	Trp	1	CCA	74
URS0000703C7A_60711	GACCTCGTGGCGCAACGGTAGCGCGTCTGACTCCAGATCAGAAGGTTGCGTGTTCAAGTCACGTCGGGGTCAcca	Trp	1	CCA	72.35
URS000038F4B2_60711	GACCTCGTGGCGCAACGGTAGCGCGTCTGACTCCAGATCAGAAGGCTGCGTGTTCGAATCACGTCGGGGTCAcca	Trp	1	CCA	71.65
URS0000C8AACB_60711	GACCTTGTGGCACAACGGTAGCGCATCTGACTCCAGATCAGAAGGTTGCGTGTTCAAATCACGTTAGGGTCAcca	Trp	1	CCA	63.36
URS0000C78F8A_60711	GGCCTTGTGGTGCAACGGTAGTGTGTCTGACTCCAGATCAGAAGGTTGTATGTTCAAATCATGTTGGGGTTGcca	Trp	1	CCA	46.47
URS0000C29342_60711	CCTTCGATAGCTCAGTTGGTAGAGCGGAGGACTGTAGATCCTTAGGTCGCTGGTTCGAATCCGGCTCGAAGGAcca	Tyr	1	GTA	78.38
URS0000C5B495_60711	CCTTCGATAGCTCAGTTGGTAGAGCGGAGGACTGTAGATCCTTAGGTCGCTGGTTCGATTCCGGCTCGAAGGAcca	Tyr	1	GTA	77.16
URS0000691052_60711	CCTTCGATAGCTCAGCTGGTAGAGCGGAGGACTGTAGATCCTTAGGTCGCTGGTTCGATTCCGGCTCGAAGGAcca	Tyr	1	GTA	75.22
URS0000C6FA11_60711	CCTTCGATAGCTCAGCTGGTAGAGCGGAGGACTGTAGATCCTTAGGTCGCTGGTTCGAGTCCGGCTCGGAGGAcca	Tyr	1	GTA	73.54
URS0000C58E56_60711	CCTTCGATAGCTCAGCTGGTAGAGCGGAGGACTGTAGGTCCTTAGGTCACTGGTTTGATTCCAGCTTGAAGGAcca	Tyr	1	GTA	52.71
URS0000C76031_60711	GCTGAAATAGCTCAATTGGGAGAGCGTTAGACTGACCAGATCTTAAAGGTACCTGGTTCAACCCCGGGTTTCAGCCcca	Undet	1	NNN	46.37
URS0000C3E900_60711	GTTTCTGTAGTGTAGTGGTTATCACGTTCGCCTAACACGCGTAAAGGTACCCGGTTCGAAACCGGGCGGGAACAcca	Val	1	AAC	69.06
URS00002064F6_60711	GTTTCCGTAGTGTAGTGGTTATCACGTTCGCCTCACACGCGAAAGGTCCCCGGTTCGAAACCGGGCGGAAACAcca	Val	1	CAC	87.39
URS0000C7C03B_60711	GTTTCTGTAGTGTAGCGGTCATCACGTTCGCCTCACACGCGAAAAGTCCCCGGTTCGATCCCGGGCGGAAACAcca	Val	1	CAC	78.31
URS0000716F97_60711	GGTTCCATAGTGTAGTGGTTATCACGTCTGCTTTACACGCAGAAGGTCCTGGGTTCGATCCCCAGTGGAACCAcca	Val	1	TAC	86.54
URS000070B37B_60711	GGTTCCATAGTGTAGTGGTTATCACGTCTGCTTTACACGCAGAAGGTCCTGGGTTCGAGCCCCAGTGGAACCAcca	Val	1	TAC	85.12
URS000038803E_60711	GGTTCCATAGTGTAGCGGTTATCACGTCTGCTTTACACGCAGAAGGTCCTGGGTTCGAGCCCCAGTGGAACCAcca	Val	1	TAC	82.67
URS0000C74B20_60711	GGAATGTTAGCTCAGCGGGAGAGCAACTGCCTTACAAGCAGTAGGTCGGGGGTTCAAGTCCCTCACAATCCAcca	Val	1	TAC	66.25
URS0000C84EB2_60711	GGTTCTATAGTGAAGTGGTTATCACATCTGCTTTACACACAGAAGGTCCTGGGTTCAAGTTCTGGTGGAACCAcca	Val	1	TAC	54.72

## Sheet: remove intron
name	sequence	tRNA_type	tRNA_number	anticodon	tRNA_score
URS0000705C26_60711	GGGGGTGTAGCTCAGTGGTAGAGCGCATGCTTAGCATGCATGAGGTCCTGGGTTCAATCCCCAGCACCTCCA	Ala	1	AGC	80.27
URS0000282AB2_60711	GGGGGTGTAGCTCAGTGGTAGAGCGCGTGCTTAGCATGCACGAGGCCCCGGGTTCAATCCCCGGCACCTCCA	Ala	1	AGC	77.18
URS000047C79B_60711	GGGGGTGTAGCTCAGTGGTAGAGCGCGTGCTTAGCATGTACGAGGTCCCGGGTTCAATCCCCGGCACCTCCA	Ala	1	AGC	76.69
URS0000209048_60711	GGGGATGTAGCTCAGTGGTAGAGCGCATGCTTAGCATGCATGAGGTCCCGGGTTCGATCCCCAGCATCTCCA	Ala	1	AGC	75.78
URS0000C38FE6_60711	GGGGGTATAGCTCAGTGGTAGAGCGCGTGCTTAGCATGCACGAGGCCCTGGGTTCAATCCCCAGTACTTCCA	Ala	1	AGC	73.39
URS0000C14474_60711	GGGGGTGTAGCTCAGCGGTAGAGCGCGTGCTTAGCATGCACGAGGCCCTGGGTTCAATCCCCAGCACCTCCA	Ala	1	AGC	73.23
URS000065D0B2_60711	GGGGAATTAGCTCAAGTGGTAGAGCACTCGCTTAGCATGCGAGAGGTAGTGGGATCGATACCCACATTCTCCA	Ala	1	AGC	64.64
URS00003D2CC9_60711	GGGGGATTAGCTCAAATGGTAGAGCGCTCGCTTAGCATGCGAGAGGTAGCGGGATCGATGCCCGCATCCTCCA	Ala	1	AGC	63.68
URS0000643F30_60711	GGGGAATTAGCTCAGGCGGTAGAGCGCTCGCTTAGCATGCGAGAGGTAGCGGGATCGACGCCCGCATTCTCCA	Ala	1	AGC	63.36
URS000052A1C9_60711	GGGGAATTAGCTCAAATGGTAGAGCGCTCGCTTAGCATGCGAGAGGTAGCGGGATCGATGCCCGCATTCTCCA	Ala	1	AGC	63.06
URS0000636BA8_60711	GGGGAATTAGCTCAAGTGGTAGAGCGCTTGCTTAGCATGCAAGAGGTAGTGGGATCGATGCCCACATTCTCCA	Ala	1	AGC	62.45
URS00006EC823_60711	GGGGAGTTAGCTCAAGTGGTAGAGCGCTTGCTTAGCATGCAAGAGGTAGTGGGATCGATGCCCACATTCTCCA	Ala	1	AGC	62.13
URS00006ABF41_60711	GGGGAATTAGCTCAGGTGGTAGAGCGCTTGCTTAGCATGCAAGAGGTAGCAGGATCAACGCCTGCATTCTCCA	Ala	1	AGC	60.67
URS0000C58995_60711	GGGGAATTAGCTCAAGTGGTAGAGCGCTTGCTTAGCATGCAAGAGGTAGTGGGATAGATGCCCACATTCTCCA	Ala	1	AGC	54.55
URS0000C0C9F8_60711	GGGGATGTAGTTCAGTGGTAGAGTGCATGCTTAGCATGCATGGGGCCCTCAGTTCAATCCCTAGCACCTCCA	Ala	1	AGC	48.59
URS00005B30A9_60711	GGGGATGTAGCTCAGTGGTAGAGCGCATGCTTCGCATGTATGAGGCCCCGGGTTCGATCCCCGGCATCTCCA	Ala	1	CGC	74.81
URS00006F4537_60711	GGGGATGTAGCTCAGTGGTAGAGCGCGCGCTTCGCATGTGTGAGGTCCCGGGTTCAATCCCCGGCATCTCCA	Ala	1	CGC	73.12
URS000038D768_60711	GGGGGTGTAGCTCAGTGGTAGAGCGCGTGCTTCGCATGTACGAGGCCCCGGGTTCGACCCCCGGCTCCTCCA	Ala	1	CGC	70.09
URS0000C56764_60711	GGGGGTGTAGCTCAGTGGTAGAGCGCGTGCTTCGCATGTACGAGGTCACTGGTTCAATCCCTGGTGCCTCCA	Ala	1	CGC	61.35
URS0000C30405_60711	GGGGGTATAGCTCAGTGGTAGAGCGCGTGCTTGGCATGCACGAGGTCCTGGGTTCAATCCCCAGTACCTCCA	Ala	1	GGC	79.67
URS00006689C8_60711	GGCTCTGTGGCTTCGTGGATTAAAGTACTTGTCTGGCAAACAGGAGATGCTGGGTTTCAATCCCAGCAGGGCCT	Ala	1	GGC	46.34
URS0000C82B70_60711	GGGGATGTAGCTCAGTGGTAGAGCGCGTGCTTTGCATGCACGAGGTCCCGGGTTCGATCCCCGGCGTCTCCA	Ala	1	TGC	82
URS0000C633F8_60711	GGGGATGTAGCTCAGTGGTAGAGCGCATGCTTTGCATGCATGAGGTCCCGGGTTCGATCCCCGGCATTTCCA	Ala	1	TGC	81.23
URS0000113B9B_60711	GGGGATGTAGCTCAGTGGTAGAGCGCATGCTTTGCATGCATGAGGCCCCGGGTTCGATCCCCGGCATCTCCA	Ala	1	TGC	79.03
URS00006E454A_60711	GGGGGTGTAGCTCAGTGGTAGAGCGCATGCTTTGCATGTATGAGGCCCTGGGTTCGATCCCCAGCACCTCCA	Ala	1	TGC	73.57
URS0000320FD9_60711	GGGGATGTAGCTCAGTGGTAGAGCGCATGCTTTGCATGTATGAGGCCCCGGGTTCAATCCCCGGCATCTCCA	Ala	1	TGC	72.71
URS00006F9CD2_60711	GGGGGTGTAGCTCAGTGGTAGAGCGCATGCTTTGCATGCATGAGGCCCCGGGTTCGATCCCCAGCACCTCCA	Ala	1	TGC	72.54
URS000064B6FC_60711	GGGGGTGTAGCTCAGTGGTAGAGCGCATGCTTTGCATGTATGAGGCCTCGGGTTCGATCCCCGACACCTCCA	Ala	1	TGC	70.95
URS00006E4ABF_60711	GGGGATGTAGCTCAGTGGTAGAGCGCTTGCTTTGCATGTATGAGGCCCCGGGTTCGATCCCCGGCATCTCCA	Ala	1	TGC	70.2
URS0000C60F5F_60711	GGGGATTTAGCTCAGTTTGGAAGAGCATCTGATTTGCACTCAGAAGGTCGTGGGTTCGAACCCCATAGTCTCCA	Ala	1	TGC	69.16
URS0000C3F4AE_60711	GGGGATGTAGCTCAGTGGTACAGCACATGCTTTGCATGTATGAGGCCCCGGGTTCAATCCCCGGCATCTCCA	Ala	1	TGC	65.36
URS0000416E93_60711	GGGCCAGTGGCGCAATGGATAACGCGTCTGACTACGGATCAGAAGATTCCAGGTTCGACTCCTGGCTGGCTCG	Arg	1	ACG	72.37
URS00002DDD59_60711	GGGCCAGTGGCGCAATGGATAACGCGTCTGACTACGGATCAGAAGATTCTAGGTTCGACTCCTGGCTGGCTCG	Arg	1	ACG	68.07
URS0000C5E26D_60711	GGGCCAGTGGCGCAATGGATAACGCGTCTGACTACGGATCAGAAGATTCCAGGTCCGACTCCTGGCTGGCTCG	Arg	1	ACG	64.45
URS000067C79F_60711	GGGCCAGTGGCGCAATGGATAACGCGTCTGACTACGGATCAGAAGACTCTAGGTTCGACTCCTGGCTGGCTCG	Arg	1	ACG	63.98
URS0000C7F4AC_60711	GGCCGCGTGGCCTAATGGATAAGGCGTCTGATTCCGGATCAGAAGATTAAGGGTTCGAGTCCCTTCGTGGTCG	Arg	1	CCG	70.53
URS00001D909A_60711	GGCCGCGTGGCCTAATGGATAAGGCGTCTGATTCCGGATCAGAAGATTGAGGGTTCGAGTCCCTTCGTGGTCG	Arg	1	CCG	69.88
URS000059900F_60711	GACCCAGTGGCCTAATGGATAAGGCATCAGCCTCCGGAGCTGGGGATTGTGGGTTCGAGTCCCATCTGGGTCG	Arg	1	CCG	65.49
URS00002D7BB5_60711	GCCCCAGTGGCCTAATGGATAAGGCACTGGCCTCCTAAGCCAGGGATTGTGGGTTCGAGTCCCACCTGGGGTA	Arg	1	CCT	73.88
URS0000390F3A_60711	GCCCCAGTGGCCTAATGGATAAGGCACTGGCCTCCTAAGCCAGGGATTGTGGGTTCGAGTCCCACCTGGGGTG	Arg	1	CCT	73.41
URS000005A7A9_60711	GCCCCGGTGGCCTAATGGATAAGGCATTGGCCTCCTAAGCCAGGGATTGTGGGTTCGAGTCCCACCCGGGGTA	Arg	1	CCT	71.53
URS00003A4B65_60711	GCCCCAGTGGCCTAATGGATAAGGCATTGGCCTCCTAAGCCAGGGATTGTGGGTTCGAGTCCCATCTGGGGTG	Arg	1	CCT	67.28
URS000044C258_60711	CTCCTAATAGCTCAATGGATAGAGCACTAGCTTGCGGTGCTAGAGGTTATAAGTTCGACTCTTATTTAGGAGG	Arg	1	GCG	63.68
URS00000CC06A_60711	GGCCGCGTGGCCTAATGGATAAGGCGTCTGACTTCGGATCAGAAGATTGCAGGTTCGAGTCCTGCCGCGGTCG	Arg	1	TCG	76.93
URS00006D69C0_60711	GACCACGTGGCCTAATGGATAAGGCGTCTGACTTCGGATCAGAAGATTGAGGGTTCGAATCCCTCCGTGGTTA	Arg	1	TCG	72.33
URS000066103F_60711	GACCGCGTGGCCTAATGGATAAGGCGTCTGACTTCGGATCAGAAGATTGAGGGTTCGAGTCCCTTCGTGGTCG	Arg	1	TCG	70.52
URS0000677EA0_60711	GACCACGTGGCCTAATGGATAAGGCGTCTGACTTCGGATCAGAAGATTGAGGGTTCGAATCCCTTCGTGGTTA	Arg	1	TCG	69.55
URS00001F9D54_60711	GACCACGTGGCCTAATGGATAAGGCGTCTGACTTCGGATCAGAAGATTGAGGGTTCGAATCCCTTCGTGGTTG	Arg	1	TCG	69.08
URS0000C29756_60711	GGCTCGTTGGTCTAGGGGTATGATTCTCGCTTTCGGTGAGAGAGGTTCTGGGTTCAAATCCCAGACGAGCCC	Arg	1	TCG	63.92
URS0000C047D2_60711	ACACCTATAGCTTAATTGGATAAAGCATTTGACTTCGGATCAAAAGAGTGTAGGTTCAAGTCCTGCTAGGTGTG	Arg	1	TCG	58.9
URS000007E37F_60711	GTCTCTGTGGCGCAATGGACGAGCGCGCTGGACTTCTAATCCAGAGGTTCCGGGTTCGAGTCCCGGCAGAGATG	Arg	1	TCT	76.29
URS0000640695_60711	GGCTCCGTGGCGCAATGGATAGCGCATTGGACTTCTAATTCAAAGGTTCCGGGTTCGAGTCCCGGCGGAGTCG	Arg	1	TCT	71.18
URS00006772C0_60711	GGCTCTGTGGCGCAATGGATAGCGCATTGGACTTCTAATTCAAAGGTTGTGGGTTCGAGTCCCACCAGAGTCG	Arg	1	TCT	71.13
URS0000C544AF_60711	GGCTCTGTGGCGCAATGGATAGCGCATTGGACTTCTAATTCAAAGGTTGTGGGTTCGAATCCCACCAGAGTCG	Arg	1	TCT	70.76
URS000062B8DF_60711	GGCTCTGTGGCGCAATGGATAGCGCATTGGACTTCTAATTCAAAGGTTGCGGGTTCGAGTCCCGCCAGAGTCG	Arg	1	TCT	69.29
URS0000860615_60711	GTAGCAATAGCTCAATTGGGATAGAGCACAAACCTTCTAAGTTTGCGGTTGTAGGTTCGAGTCCTTCTTGCTACG	Arg	1	TCT	55.09
URS0000C0C71C_60711	GGCTCTGTGGCGCAATGGATAGGGCATTGGACTTCTAACTCAAAGGTTGTGGGTTCGAGTCCCACCAGGGTCG	Arg	1	TCT	53.42
URS00002BFA9C_60711	GGCCATATAGCTCAGTGGTAGAGCAAACGGCTGTTAACCGTTTGGTCGCAGGTTCGATCCCTGCTGTGGCCG	Asn	1	GTT	83.79
URS00006D0B93_60711	GTCTCTGTGGCGCAATCGGTTAGCGCGTTCGGCTGTTAACCGAAAGGTTGGTGGTTCGATCCCACCCAGGGACG	Asn	1	GTT	83.66
URS000059D2BF_60711	GTCTCTGTGGCGCAATCGGTTAGCGCGTTCGGCTGTTAACCGAAAGGTTGGTGGTTCGAGCCCACCCAGGGACG	Asn	1	GTT	82.24
URS00006BE24E_60711	GTCTCTGTGGCGCAATCGGTTAGCGCATTCGGCTGTTAACCGAAAGGTTGGTGGTTCGAGCCCACCCAGGGACG	Asn	1	GTT	80.52
URS0000693C4D_60711	GTCTCTGTGGCGCAATCGGTTAGCGCGTTCGGCTGTTAACCGAAAGGTTGGTGGTTCAAGCCCACCCAGGGACG	Asn	1	GTT	80.5
URS0000959C28_60711	GTCTCTGTAGCGCAATCGGTTAGCGCGTTCGGCTGTTAACCGAAAGGTTGGTGGTTCAAGCCCACCCAGGGACG	Asn	1	GTT	80.1
URS00006C0AFF_60711	GTCTCTGTGGCGCAATCGGTGAGCGCGTTCGGCTGTTAACCGAAAGGTTGGTGGTTCGAGCCCACCCAGGGACG	Asn	1	GTT	78.67
URS0000C24DAB_60711	GTCTCTGTGGCGCAATCGGTTACCGCGTTCGGCTGTTAACCGAAAGGTTGGTGGTTCGAGCCCACCCAGGGACG	Asn	1	GTT	76.61
URS0000C893DC_60711	GTCTCTATGGCGCAATCGGTTAGCGCGTTCGGCTGTTAACTGAAAGGTTGGTGGTTCGAATCCACCCAGGGACG	Asn	1	GTT	75.06
URS0000C7664F_60711	GTCTCTGTGGCGCAATCGGTTAGCGCGTTCGGCTGTTAACCGGAAAGTTGGTTGTTCGAGCCCACCCAGGGACG	Asn	1	GTT	68.9
URS0000C84B7D_60711	GTTTCTGTGGCGTGATCGGTTAGCGCATTTGGCTGTTAACCGAAAGGTTGATGGTTCAAACCCACCCAGGGATG	Asn	1	GTT	53.32
URS0000C3D129_60711	GGGGATATAGCTCAGTGGTAGAGTGTGTACTTATCATGCACAAGGTCTTGGGCTCATTCCCCAGTACCTCCA	Asp	1	ATC	47.32
URS000013899F_60711	TCCTCGTTAGTATAGTGGTTAGTATCCCCGCCTGTCACGCGGGAGACCGGGGTTCAATTCCCCGACGGGGAG	Asp	1	GTC	74.76
URS00006174C2_60711	TCCTCGTTAGTATAGTGGTGAGTATCCCCGCCTGTCACGCGGGAGACCGGGGTTCGATTCCCCGACGGGGAG	Asp	1	GTC	72.92
URS0000C878A0_60711	TCCTCGTTAGTATAGTGGTGAGTATCCCCGCCTGTCACGCAGGAGACCGGGGTTCGATTCCCCGACGGGGAA	Asp	1	GTC	67.44
URS0000711717_60711	TCCTCGTTAGTATAGTGGTGAGTATCCCCGCCTGTCACGCGGGAGACCGGGGTTCGGTTCCCCGACGGGGAG	Asp	1	GTC	65
URS0000701B40_60711	TTCTTGTTAGTATAGTGGTGAGTATTCCCGCCTGTCACGCGGGAGACCAGGTTCAATTCCCTGATGGGAAG	Asp	1	GTC	54.35
URS0000C6C5E7_60711	GGGCTTTTGGTGTAGAGACCTAACATACCACACTGTCACTGTGGAGATCGCGGGTTTGAATCCCGTAGGGCCCG	Asp	1	GTC	48.94
URS00006AE2DC_60711	GGGGGTATAGCTCAGGGGTAGAGCATTTGACTACAGATCAAGAGGTCCCTGGTTCAAATCCAGGTGCCCCCT	Cys	1	ACA	73.91
URS0000C5000C_60711	AGGGGTATGGCTCAGGGGTAGAGCATCTGACTACAGATCAAGAGGTTCCTGGTTCAAACCCAGGTGCCCCCT	Cys	1	ACA	56.31
URS0000C7F53F_60711	AGGGGTATGGCTCAGGGGTAGAGCATATAACTACAGATCAAGAGGTCCCTGGTTCGAATCCAGGTGCCCCCT	Cys	1	ACA	56.1
URS0000C5D9EC_60711	GGGGGTAGAGTTCAGTGGTAGAACATTTGACTACAGATCAAGATGTCCCCAGTTCAAATCCGGGTACTCCCT	Cys	1	ACA	55.98
URS0000417A0F_60711	GGGGGTATAGCTCAGTGGTAGAGCATTTGACTGCAGATCAAGAGGTCCCCGGTTCAAATCCGGGTGCCCCCT	Cys	1	GCA	77.71
URS00001C9DE3_60711	GGGGGTATAGCTCAGTGGTAGAGCATTTGACTGCAGATCAAGAGGTCCCTGGTTCAAATCCAGGTGCCCCCT	Cys	1	GCA	77.65
URS000014D40F_60711	GGGGGTATAGCTCAGTGGTAGAGCATTTGACTGCAGATCAAGAGGTCCCTGGTTCAAATCCGGGTGCCCCCT	Cys	1	GCA	77.18
URS0000639938_60711	GGGGGTGTAGCTCAGTGGTAGAGCATTTGACTGCAGATCAAGAGGTCCCTGGTTCAAATCCAGGTACCCCCT	Cys	1	GCA	75.06
URS0000C844A8_60711	GGGGGTATAGCTCAGCGGTAGAGCATTTGACTGCAGATCAAGAGGTCCCTGGTTCAAATCCGGGTGCCCCCT	Cys	1	GCA	74.73
URS000042C3BF_60711	GGGGGTATAGCTCAGGGGTAGAGCATTTGACTGCAGATCAAGAGGTCCCCGGTTCAAATCCGGGTGCCCCCT	Cys	1	GCA	74.26
URS00003A8311_60711	GGGGGTATAGCTCAGGGGTAGAGCATTTGACTGCAGATCAAGAGGTCCCTGGTTCAAATCCAGGTGCCCCCT	Cys	1	GCA	74.2
URS00004D8C39_60711	GGGGGTATAGCTCAGGGGTAGAGCATTTGACTGCAGATCAAGAGGTCCCCAGTTCAAATCTGGGTGCCCCCT	Cys	1	GCA	71.19
URS0000715FFB_60711	GGGGGTATAGCTCAGGGGCAGAGCATTTGACTGCAGATCAAGAGGTCCCCGGTTCAAATCCGGGTGCCCCCT	Cys	1	GCA	70.34
URS0000C05C9E_60711	AGGGGTATAGCTCAGGGGTAGAGCATTTGACTGCAGATCAAGAGGTCCCTGGTTCAAATCCAGGTGCCCCCT	Cys	1	GCA	66.77
URS0000C5E7AC_60711	GGGGGTACGGCTCAAGGGTAGAGCATTTGACTGCAGATCAAGAGGTCCATGGTTCGAATCCAGGTGCCCCCT	Cys	1	GCA	58.75
URS0000C2A1CE_60711	AGGGGTTTAGCTCAGGGGTAGAGCATTTGACTGCAGATCAAGAGGTCCCTGATTCGAATCCAGGTGCCCCCT	Cys	1	GCA	54.38
URS0000C48474_60711	GGGGGTATAGCTTAGGGGTAGATCGTTTGGCTGCAGATCGAGTGGTCCCTGGTTCAAATCTGGGTGCCCTCT	Cys	1	GCA	47.35
URS0000415026_60711	GGTTCCATGGTGTAATGGTTAGCACTCTGGACTCTGAATCCAGCGATCCGAGTTCAAATCTCGGTGGAACCT	Gln	1	CTG	73.65
URS00006DBFC1_60711	GGTTCCATGGTGTAATGGTGAGCACTCTGGACTCTGAATCCAGCGATCCGAGTTCGAGTCTCGGTGGAACCT	Gln	1	CTG	70.16
URS0000701D68_60711	GGTTCCATGGTGTAATGGTTAGCACTCTGGACTCTGAATCCAGTAATCCGAGTTCAAGTCTCGGTGGAACCT	Gln	1	CTG	69.82
URS00006365BC_60711	GGTTCCATGGTGTAATGGTAAGCACTCTGGACTCTGAATCCAGCGATCCGAGTTCGAGTCTCGGTGGAACCT	Gln	1	CTG	68.84
URS0000C22D69_60711	GGTTCCATGGTGTAATGGTAAGCACTCTGGACTCTGAATCCAGTGATCCGAGTTCGAGCCTCGGTGGGACCT	Gln	1	CTG	68.17
URS0000C5AE55_60711	GGTTCCATGGTGTAATGGTTAGCACTCTGGACTCTGAATCCAACTATCCGAGGTCAAGTCTCGGTGGAACTT	Gln	1	CTG	49.05
URS000069C886_60711	GGTTCCATGGGGTAATGGTGAGCACTCTGGACTCTGAATTAAGTAAATCCGAGTTCAAATCTCGGTGGGACCT	Gln	1	CTG	45.49
URS000035EE7E_60711	GGTCCCATGGTGTAATGGTTAGCACTCTGGACTTTGAATCCAGCGATCCGAGTTCAAATCTCGGTGGGACCT	Gln	1	TTG	73.77
URS000070F1D2_60711	GGTCCCATGGTGTAATGGTTAGCACTCTGGACTTTGAATCCAGCAATCCGAGTTCGAATCTCGGTGGGACCT	Gln	1	TTG	71.88
URS00002901EC_60711	GGCCCCATGGTGTAATGGTTAGCACTCTGGACTTTGAATCCAGCGATCCGAGTTCAAATCTCGGTGGGACCT	Gln	1	TTG	68.31
URS0000C1E547_60711	GGCCCCATGGTGTAATGGTTAGCACTCTGGACTTTGAATCCAGCAATCCGAGTTCAAATCTCGGTGGGACCT	Gln	1	TTG	64.69
URS0000C2EA58_60711	TGGGCTGTAGCCAAGCGGTAAGGCAATGGACTTTGACTCCATGATGCGATGGTTCGAATCCCTCCAGCCCAG	Gln	1	TTG	54.53
URS0000C5BA02_60711	GGTCCCATGGTGCAATGGTTAGCACTCTGGACTTTGAATCCAGCAATCCGAGTTTGAATCTCAGTGAGACCT	Gln	1	TTG	52.83
URS00004F0321_60711	TCCCTGGTGGTCTAGTGGTTAGGATTCGGCGCTCTCACCGCCGCGGCCCGGGTTCGATTCCCGGTCAGGGAA	Glu	1	CTC	76.61
URS0000C6584B_60711	TCCCTGGTGGTCTAGTGGTTAGGATTCGGCGCTCTCACCGCCGCGGCCCCGGTTCAATTCCCGGTCAGGGAA	Glu	1	CTC	67.89
URS0000C1478E_60711	TCCCTGGTGGTCTAGTGGTTAGGATTCAGCGCCCTCACCGCCGCGGCCCGGGTTCGATTCCCGGTCAGGGAA	Glu	1	CTC	67.59
URS00003C9A26_60711	TCCCACATGGTCTAGCGGTTAGGATTCCTGGTTTTCACCCAGGCGGCCCGGGTTCGACTCCCGGTGTGGGAA	Glu	1	TTC	76.26
URS00002504CA_60711	TCCCATATGGTCTAGCGGTTAGGATTCCTGGTTTTCACCCAGGCGGCCCGGGTTCGACTCCCGGTATGGGAA	Glu	1	TTC	75
URS0000287398_60711	TCCCTGGTGGTCTAGTGGCTAGGATTCGGCGCTTTCACCGCCGCGGCCCGGGTTCGATTCCCGGTCAGGGAA	Glu	1	TTC	72.33
URS000072BBEB_60711	TCCCTGGTGGTCTAGTGGCTAGGATTCGGCGCTTTCACCGCTGCGGCCCGGGTTCGATTCCCGGTCAGGGAA	Glu	1	TTC	68.58
URS0000C1D3E3_60711	TCCCTGGTGGTCTAGTGGCTAGGATTCGGCGCTTTCAGCGCCGCGGCCCGGGTTCGATTCCCGGTCAGGGAA	Glu	1	TTC	66.5
URS0000C834CD_60711	TCCCTGGTGGTCTAGTGGCTAGGATTTGGCGCTTTCATCGCTGCGGCCCGGGTTCAATTCCCGGTCAGGGAA	Glu	1	TTC	62.78
URS0000C5179C_60711	TCCCTGGTGGTCTAGTGGCTAGGATTTGGCGTTTTCACTGCCGCGACCCGGGTTCGATTCCCAGTCAGGGAA	Glu	1	TTC	53.11
URS0000C832E9_60711	GGTCTGTTGGTGAAGTGATTAACACACATGCCTTTCACGCATGCACGCATGGGTTTGAATCCCATACAGATCG	Glu	1	TTC	50.27
URS00005C8FD6_60711	GCATTGGTGGTTCAGTGGTAGAATTCTCGCCTCCCACGCGGGAGACCCGGGTTCGATTCCCGGCCAATGCA	Gly	1	CCC	80.05
URS000072CC5D_60711	GCACTGGTGGTTCAGTGGTAGAATTCTCGCCTCCCACGCGGGAGACCCGGGTTCAATTCCCGGCCAGTGCA	Gly	1	CCC	78.8
URS0000502C74_60711	GCGCCGCTGGTGTAGTGGTATCATGCAAGATTCCCATTCTTGCGACCCGGGTTCGATTCCCGGGCGGCGCA	Gly	1	CCC	76.98
URS0000C20DEF_60711	GCATTGGTAGTTCAATGGTAGAATTCTCGCCTCCCACGCGGGAGACCCGGGTTCAATTCCCGGCCAATGCA	Gly	1	CCC	75.35
URS0000C7241E_60711	GCATGGGTGGTTCAGTGGTAGAATTCTCGCTTCCCACGCGGGAGGTCTGGGTTCAATTCCCGGCCCATGCA	Gly	1	CCC	71.95
URS0000C41D40_60711	GCACTGGTGGTTCAGTGGTAGAATTTTCGCCTCCCATGCAGGAGACCCAGGTTCAATTCCTGGCCAATGCA	Gly	1	CCC	62.26
URS000063FB43_60711	GCATGGGTGGTTCAGTGGTAGAATTCTCGCCTGCCACGCGGGAGGCCCGGGTTCGATTCCCGGCCCATGCA	Gly	1	GCC	82.15
URS0000C6215E_60711	GCGTTGGTGGTTCAGTGGTAGAATTCTCGCCTGCCACGCGGGAGGCCCGGGTTCGATTCCCGGCCAACGCA	Gly	1	GCC	81.85
URS000013B42D_60711	GCATTGGTGGTTCAGTGGTAGAATTCTCGCCTGCCACGCGGGAGGCCCGGGTTCGATTCCCGGCCAATGCA	Gly	1	GCC	81.62
URS00006E288A_60711	GCATTGGTGGTTCAGTGGTAGAATTCTCGCCTGCCACGCGGGAGACCCGGGTTCGATTCCCGGCCAATGCA	Gly	1	GCC	79.74
URS00006F6C5A_60711	GCATTGGTGGTTCAGTGGTAGAATTCTCGCCTGCCACGCGGGAGGCCCGGGTTCGATTCCTGGCCAATGCA	Gly	1	GCC	74.64
URS0000C852F8_60711	GCATTGGTGATTCAGTGGTAGAATTCTCGCCTGCCATGCGGGAGGCCTGGGTTCGATCCCCGGCCAATGCA	Gly	1	GCC	70.91
URS0000C7336E_60711	GTATTGGTGGTCCAGTGGTAGAATTCTCGCCTGCCACGTGGGAGGCCCGGGTTCGTTTCCCGGCCAATGCA	Gly	1	GCC	58.85
URS0000C890B4_60711	GCATGGGTAGTTCAGTGGTAGAATTCTCGCCTGCCACGCGGGAGGCCCAGGTTTGATTTCCGGTCCATGCA	Gly	1	GCC	57.9
URS0000520832_60711	GCAGAATTAGTTTAGTGATAAAATACAACCTTGCCAAGGTTGAGTCGTGAGTTTGATTCTCATATTCTGCT	Gly	1	GCC	48.17
URS00000AED6F_60711	GCGTTGGTGGTATAGTGGTTAGCATAGCTGCCTTCCAAGCAGTTGACCCGGGTTCGATTCCCGGCCAACGCA	Gly	1	TCC	76.83
URS000034AAC2_60711	GCGTTGGTGGTATAGTGGTGAGCATAGCTGCCTTCCAAGCAGTTGACCCGGGTTCGATTCCCGGCCAACGCA	Gly	1	TCC	73.26
URS0000BFD3FE_60711	GCAGCCATAGTTTAGTGATAAAATATTTGCCTTCCAAGCAAAGGATGAGGGTTTGATTCCCTTTGGCTGCT	Gly	1	TCC	52.49
URS0000C19911_60711	GCGTTGGTGGTATAGGGGTGAGCATAGCTGCCTTCCAAGCAGCTGACCCGTGTTCGATTCCTGGACAACGCA	Gly	1	TCC	47.79
URS000044BAE3_60711	GCCGTGATCGTATAGTGGTTAGTACTCTGCGTTGTGGCCGCAGCAACCTCGGTTCGAATCCGAGTCACGGCA	His	1	GTG	64.63
URS0000610FFE_60711	GGCCGGTTAGCTCAGTTGGTTAGAGCGTGGTGCTAATAACGCCAAGGTCGCGGGTTCGATCCCCGTACGGGCCA	Ile	1	AAT	80.66
URS000070B66D_60711	GGCCGGTTAGCTCAGTTGGTTAGAGCGTGGTGCTAATAACGCCAAGGTCGCGGGTTCGAGCCCCGTACGGGCCA	Ile	1	AAT	79.24
URS0000C2EC03_60711	GGCCGGTTAGCTCAGCTGGTTAGAGCGTGGTGCTAATAACGCCAAGGTCGCGGGTTCGACCCCCGTACGGGCCA	Ile	1	AAT	75.51
URS0000C51CC6_60711	GGCCGGTTAGCTCAGTTGGTTAGAGTGTGGTGCTAATAACGCCAAGGTCGCGGGTTCGATCCTCGTACGGGCCA	Ile	1	AAT	73.86
URS0000C1532E_60711	GGCTGGTTAGCTTAGCTGGTTATGAGCGTGGGGCTAATAACACCAAGCTTGCGGGTTCTATCCCCGTATGGGCCA	Ile	1	AAT	48.78
URS0000C049B6_60711	GGTCGGTTAGCTCAGTTGGTAAGAGCGTGGTGCTGATAACGCCAAGGTCGCGGGTTCGATTCCCGCACCGGCCA	Ile	1	GAT	79.5
URS0000686F8A_60711	GGTCGGTTAGCTCAGTTGGTAAGAGCGTGGTGCTGATAACGCCAAGGTCGCGGGCTCGATTCCCGCACCGGCCA	Ile	1	GAT	71.7
URS0000C1D46A_60711	GGTCGGTTAGCTCAGTTGGTAAGAGCGTGGTGCTGATAACACCAAGGTTGCGGGCTCGATTCCCGCACCGGCCA	Ile	1	GAT	67.72
URS0000C75940_60711	GGTCGGTTAGCTCAGTTGGTAAGAGTGTGGTGCTGATAACGTCAAGGTCGCGGGCTCGATTCCCGCACCGGCCA	Ile	1	GAT	64.13
URS0000981521_60711	GGAGGTATAGTTCAGTAGTAGAACACTCCCCTGATAAGGGAGAGGTCAATGGTGCGATCCCATTTGCTTCCA	Ile	1	GAT	58.82
URS00006CAA11_60711	GCTCCAGTGGCGCAATCGGTTAGCGCGCGGTACTTATAATGCCGAGGTTGTGAGTTCGATCCTCACCTGGAGCA	Ile	1	TAT	68.39
URS0000700D52_60711	GCTCCAGTGGCGCAATCGGTTAGCGCGCGGTACTTATAATGCCGAGGTTGTGAGTTCGAGCCTCACCTGGAGCA	Ile	1	TAT	68.23
URS00006D6346_60711	GCTCCAGTGGCGCAATCGGTTAGCGCGCGGTACTTATAATGCCGAGGTTGTGAGTTCAAGCCTCACCTGGAGCA	Ile	1	TAT	65.72
URS0000C4D3B6_60711	GGGGCTATAGCTCAACTGGCAGAGCACACCTCTTATAAGGGTGCGGTTATGAGTTCGAACCTCATTAGTCCCA	Ile	1	TAT	58.95
URS000068755B_60711	GGTAGCGTGGCCGAGCGGTCTAAGGCGCTGGATTAAGGCTCCAGTCTCTTTGGGGGCGTGGGTTCGAATCCCACCGCTGCCA	Leu	1	AAG	72.16
URS0000630B8A_60711	GGTAGCGTGGCCGAGCGGTCTAAGGCGCTGGATTAAGGCTCCAGTCTCTTCGGAGGCGTGGGTTCGAATCCCACCGCTGCCA	Leu	1	AAG	71.96
URS0000120E41_60711	GGTAGCGTGGCCGAGCGGTCTAAGGCGCTGGATTAAGGCTCCAGTCTCTTCGGGGGCGTGGGTTCGAATCCCACCGCTGCCA	Leu	1	AAG	69.84
URS0000C654FE_60711	GGTAGTGTGGCCGAGCGGTCTAAGGCGCTGGATTAAGGCTCCAGTCTTTTCGGAGGCGTGGGTTCGAATCCCACCGCTGCCA	Leu	1	AAG	67.67
URS0000C68BAD_60711	GGTAGCGTGGCCCAGCGGTCTAATGCGCTGGATTAAGGCTCCAGTCTCTTCGGAGGCGTGGGTTCGAATCCCACCGCTGCCA	Leu	1	AAG	63.64
URS00006F4B95_60711	GTCAGGATGGCCGAGTGGTCTAAGGCGCCAGACTCAAGTTCTGGTCTCCAATGGAGGCGTGGGTTCGAATCCCACTTCTGACA	Leu	1	CAA	69.73
URS0000C60706_60711	GTCAGGATGGCCGAGTGGTCTAAGGCGCCAGACTCAAGTTCTGGTCTCCGCATGGAGGCGTGGGTTCGAATCCCACTTCTGACA	Leu	1	CAA	68.83
URS0000646838_60711	GTCAGGATGGCCGAGTGGTCTAAGGCGCCAGACTCAAGTTCTGGTCTCCGGATGGAGGCGTGGGTTCGAATCCCACTTCTGACA	Leu	1	CAA	65.84
URS0000C8A206_60711	GTCAGGATAGCCGAGTGGTCTAAGGCACCAGACTCAAGTTCGGATCTCCAAATGGAGGCATGGGTTTGAATCCCACTTCTGACA	Leu	1	CAA	45.35
URS000042F13F_60711	GTCAGGATGGCCGAGCGGTCTAAGGCGCTGCGTTCAGGTCGCAGTCTCCCCTGGAGGCGTGGGTTCGAATCCCACTCCTGACA	Leu	1	CAG	77.22
URS00000FB60D_60711	GTCAGGATGGCCGAGCGGTCTAAGGCGCTGCGTTCAGGTCGCAGTCTCCCCTGGAGGCGTGGGTTCGAATCCCACTTCTGACA	Leu	1	CAG	75.9
URS000064E10F_60711	ACCAGGATGGCCGAGTGGTTAAGGCGTTGGACTTAAGATCCAATGGACATATGTCCGCGTGGGTTCGAACCCCACTCCTGGTA	Leu	1	TAA	80.77
URS00006F940C_60711	ACCAGAATGGCCGAGTGGTTAAGGCGTTGGACTTAAGATCCAATGGATTCATATCCGCGTGGGTTCGAACCCCACTTCTGGTA	Leu	1	TAA	79.52
URS00006D1ABD_60711	ACCGGGATGGCCGAGTGGTTAAGGCGTTGGACTTAAGATCCAATGGACGTATGTCCGCGTGGGTTCGAGCCCCACTCCCGGTA	Leu	1	TAA	79.31
URS0000C0CEC3_60711	ACCGGGATGGCCGAGTGGTTAAGGCGTTGGACTTAAGATCCAATGGGCTAGTGCCCGCGTGGGTTCAAACCCCACTCTCGGTA	Leu	1	TAA	77.74
URS00001B506A_60711	GGTAGCGTGGCCGAGCGGTCTAAGGCGCTGGATTTAGGCTCCAGTCTCTTCGGAGGCGTGGGTTCGAATCCCACCGCTGCCA	Leu	1	TAG	72.19
URS0000637E4A_60711	GGTAGTGTGGCCGAGCGGTCTAAGGCGCTGGATTTAGGCTCCAGTCTCTTCGGGGGCGTGGGTTCGAATCCCACCACTGCCA	Leu	1	TAG	68.82
URS000005AEAB_60711	GGTAGCGTGGCCGAGTGGTCTAAGGCGCTGGATTTAGGCTCCAGTCATTTCGATGGCGTGGGTTCGAATCCCACCGCTGCCA	Leu	1	TAG	68.14
URS00004D9E92_60711	GCCCGGCTAGCTCAGTCGGTAGAGCATGGGACTCTTAATCCCAGGGTCGTGGGTTCGAGCCCCACGTTGGGCG	Lys	1	CTT	80.72
URS00001AD596_60711	GCCCGGCTAGCTCAGTCGGTAGAGCATGAGACTCTTAATCTCAGGGTCGTGGGTTCGAGCCCCACGTTGGGCG	Lys	1	CTT	80.47
URS0000344C22_60711	GACTCACTAGCTCAGCGGCCAGAGCATTTGGCTCTTAACCAAAGGGTCCTGGGTTCGAATCCCAGGTGGGTCA	Lys	1	CTT	77.13
URS0000BEA165_60711	GCCGGGCTAGCTCAGTCGGTAGAGCATGAGACTCTTAATCTCAGGGTCGTGGGTTCGAGCCCCACGTTGGGCG	Lys	1	CTT	75.34
URS0000C1BC42_60711	GCCCGGCTAGCTCAGTCAGTAGAGCATGAGACTCTTAATCTCAGGGTCTTGGGTTCAAGCCCCATGTTGGGCG	Lys	1	CTT	64.22
URS0000C6C8A1_60711	GCCCAGCTAGATCAGTTGGTAGAGCATGAGACTCTTAATCTCAGGGTTGTGTGTTCGAGCCCTACGTTGGATG	Lys	1	CTT	49.31
URS0000C18CEF_60711	GCTTGACTAGCTCAGTTGGTAGAGCATGGGACTCTTAATCCCAGAGTCAGTGGGTTCAACCCTCACATTGAGTG	Lys	1	CTT	48.99
URS000022DD4A_60711	GCCCGGATAGCTCAGTCGGTAGAGCATCAGACTTTTAATCTGAGGGTCCAGGGTTCAAGTCCCTGTTCGGGCG	Lys	1	TTT	83.8
URS000072A930_60711	GCCTGGATAGCTCAGTCGGTAGAGCATCAGACTTTTAATCTGAGGGTCCAGGGTTCAAGTCCCTGTTCAGGCG	Lys	1	TTT	83.31
URS000071C635_60711	GCCTGGGTAGCTCAGTCGGTAGAGCATCAGACTTTTAATCTGAGGGTCCAGGGTTCAAGTCCCTGTCCAGGCG	Lys	1	TTT	81.41
URS00006FA82B_60711	GCCTGGGTAGCTCAGTTGGTAGAGCATCAGACTTTTAATCTGAGGGTCCAGGGTTCAAGTCCCTGTTCAGGCA	Lys	1	TTT	81.2
URS00002C3DFA_60711	GCCTGGGTAGCTCAGTCGGTAGAGCATCAGACTTTTAATCTGAGGGTCCAGGGTTCAAGTCCCTGTTCAGGCG	Lys	1	TTT	80.08
URS00004ABC13_60711	GATTCACTAGCTCAGCGGAAGAGCATTTGGCTTTTAACCAAAGGGTCCTGGGTTCGAATCCCAGGTGAATCA	Lys	1	TTT	77.44
URS0000C04100_60711	GCCTGGGTAGCTCAGTCGGTAGAGCATCAGACTTTTAATCTGAGGGCCCAGGGTTCAAGTCCCTGTCCAGGCG	Lys	1	TTT	77.31
URS0000C3AC56_60711	GCCTGGGTAGCTCAGTCGGTAGAGCATCAGACTTTTAATCTGAGGGTCCAGGGTTCATGTCCCTGTCCAGGCG	Lys	1	TTT	73.48
URS0000C14944_60711	GCCAGCATAGCTCAGTTGGTAGAGCATCAGACTTTTAATCTGGTGGTCCAGGGTTCAAGTCCCTGTTTGGGCG	Lys	1	TTT	71.86
URS0000C455E4_60711	GCCCAGATAGCTCAGTCAGTAGAGCATCAGACTTTTAATCTGAGGGTCCAGGGCTCAAGTCCCTGTTTGGGCG	Lys	1	TTT	67.46
URS00006B5CE8_60711	GCCTGGGTAGCTCAGTTGGTAGAGCATTGGACTTTTAATCTGAGGGCCCAGGGTTCAAGTCCCTCTTTGGGCG	Lys	1	TTT	59.17
URS0000C7E834_60711	GCTGAACTAGCTCAGTCGGTAGAGCATGATACTTTTAATCTCAGGGTTGTGGGTTCGAGCCCCATGTCAGGCA	Lys	1	TTT	53.76
URS0000C51DB6_60711	GCCCAGAGAGTTCAGTCAGTAGAGCATCAGGCTTTTAATCTGAAGGTCCAGGGTTCAAGTCCCTGTTCGGGAG	Lys	1	TTT	47.6
URS0000145C5E_60711	GCCTCGTTAGCGCAGTAGGTAGCGCGTCAGTCTCATAATCTGAAGGTCGTGAGTTCGATCCTCACACGGGGCA	Met	1	CAT	79.85
URS00006E998F_60711	GCCCTCTTAGCGCAGTGGGCAGCGCGTCAGTCTCATAATCTGAAGGTCCTGAGTTCGAGCCTCAGAGAGGGCA	Met	1	CAT	78.21
URS000025E031_60711	GCCTCCTTAGCGCAGTAGGCAGCGCGTCAGTCTCATAATCTGAAGGTCCTGAGTTCGAACCTCAGAGGGGGCA	Met	1	CAT	76.58
URS00006F50E3_60711	GCCCTCTTAGCGCAGCTGGCAGCGCGTCAGTCTCATAATCTGAAGGTCCTGAGTTCAAGCCTCAGAGAGGGCA	Met	1	CAT	75.06
URS000072890F_60711	GCCTCGTTAGCGCAGTAGGCAGCGCGTCAGTCTCATAATCTGAAGGTCGTGAGTTCGAGCCTCACACGGGGCA	Met	1	CAT	74.51
URS0000C290CB_60711	GGCAGGATATCTCAGCTGGTTAGAGGGATCGGTTCATATCCGATAGGTCGCGGGTTCGAGCCCCGCTCCTGCTA	Met	1	CAT	73.75
URS0000C82559_60711	GCCCTCTTAGCGCAGTGGGCAGCGCATCAATCTCATAATCTGAAGGTCCTGAGTTCGAGCCTCAGAGAGGGCA	Met	1	CAT	70.49
URS000030BAD5_60711	AGCAGAGTGGCGCAGCGGAAGCGTGCTGGGCCCATAACCCAGAGGTCGATGGATCGAAACCATCCTCTGCTA	Met	1	CAT	68.98
URS0000C33909_60711	CGCGGGGTGGAGCAGTTTGGTTAGCTCGTCAGGCTCATAATCTGAAGGTCGTAGGTTCGAATCCTACTCCCGCTA	Met	1	CAT	64.78
URS000065BA90_60711	GCCTCCTTAACGCAGTAGGCAGCGCATCAGTCTCATAATCTGAAGGCCCTGAGTTCGAGCCTCAGAGGAGGCA	Met	1	CAT	62.48
URS00006BB21E_60711	AGCAGAGTGGCGCAGCGGAAGCGTGCTGGGCCCATAACCCAGAGGTCGATGGATTGAAACCATCCTCTGCTA	Met	1	CAT	62.06
URS0000C1D87F_60711	AGCAGAGTGGTGCAGTGGAAGCGTGCTGGACCCATAACCCAGAGGTTGTTGGATGGAAACCATCCTCTGCTG	Met	1	CAT	45.78
URS000029CCC5_60711	GCCGAAATAGCTCAGTTGGGAGAGCGTTAGACTGAAGATCTAAAGGTCCCTGGTTCGATCCCGGGTTTCGGCA	Phe	1	GAA	84.19
URS00006F38E2_60711	GCTGAAATAGCTCAGTTGGGAGAGCGTTAGACTGAAGATCTAAAGGTCCCTGGTTCAATCCCGGGTTTCGGCA	Phe	1	GAA	77.71
URS0000C1BB75_60711	GCCGAAATAGCTCAGTTGGGAGAGCGTTAGACTGAAGATCTAAAGGTCCCTGATTCAATCCCGGGTTTCGGCA	Phe	1	GAA	74.55
URS0000C8A9D0_60711	GGCTTTGTAGCTCAGTCGGTAGAGCAACGGTCTGAAGCACCGTGTGTCGGCAGTTCGATTCTGCCCGGAGCCA	Phe	1	GAA	67.06
URS000070013B_60711	GCCAAAATAGCTCAGTTGGGAGAGCGTTAGACTGAAGATCTAAAGGTCCCTGGTTTGATCCTGGGTTTTGGAA	Phe	1	GAA	64.59
URS0000C0D0DE_60711	GCCGAAATAGCTCAGTTGGGAGAGCGTTAGACTGAAGATCTCAAAGGTCCCTGGCTCAATCCCGGGTTTCGGCA	Phe	1	GAA	64.41
URS0000C80109_60711	GCCGAAATAGCTCAGTTGGGAGAGCGTTAGACTGAAGATCTAAAGGTCCCTGGTTCGATCCCGGGTTTNNNNN	Phe	1	GAA	59.11
URS0000C2D518_60711	GTTGAAATAGCTCAGTTGGGAGAGCTTTAGACTGAATATCTATGGGCTTCTGGTTCAATCCCGGGTTTCAGCA	Phe	1	GAA	47.34
URS00005DB87D_60711	GGCTCGTTGGTCTAGGGGTATGATTCTCGCTTAGGGTGCGAGAGGTCCCGGGTTCAAATCCCGGACGAGCCC	Pro	1	AGG	75.92
URS00000C18F2_60711	GGCTCGTTGGTCTAGGGGTATGATTCTCGCTTCGGGTGCGAGAGGTCCCGGGTTCAAATCCCGGACGAGCCC	Pro	1	CGG	76.52
URS0000493225_60711	GGCTCGTTGGTCTAGTGGTATGATTCTCGCTTTGGGTGCGAGAGGTCCCGGGTTCAAATCCCGGACGAGCCC	Pro	1	TGG	79.61
URS000062C4DE_60711	GGCTCGTTGGTCTAGGGGTATGATTCTCGGTTTGGGTCCGAGAGGTCCCGGGTTCAAATCCCGGACGAGCCC	Pro	1	TGG	76.24
URS00002D40C8_60711	GGCTCGTTGGTCTAGGGGTATGATTCTCGCTTTGGGTGCGAGAGGTCCCGGGTTCAAATCCCGGACGAGCCC	Pro	1	TGG	76.15
URS000084096D_60711	CGGGACATAGCTCAGTTTGATTAGAGTGCCTGGTTTGGGACCAGGAGGTCGCAGGTTTGAATCCTGTTGTCCCGA	Pro	1	TGG	61.59
URS00006F0FC0_60711	GCCCGGATGATCCTCAGTGGTCTGGGGTGCAGGCTTCAAACCTGTAGCTGTCTAGCGACAGAGTGGTTCAATTCCACCTTTCGGGC	SeC	1	TCA	75.99
URS0000C670B2_60711	GGGGGTGTAGTTCAATGGCAGAACATCAGTCTTCAAAACTGAGTGTTGTGGGTTCAAGTCCTGCCACCCCCG	SeC	1	TCA	54.02
URS0000C08A6E_60711	GGCTGTGTGGCCTAATGGATAAGGCATCTGACTTCAGATCAGAAGATTGCAGGTTTGAGTCACTGCTGTGGTCA	SeC	1	TCA	51.13
URS00006C14B2_60711	GTAGTCGTGGCCGAGTGGTTAAGGCGATGGACTAGAAATCCATTGGGGTTTCCCCGCGCAGGTTCGAATCCTGCCGACTACG	Ser	1	AGA	88.5
URS000038D8D3_60711	GTAGTCGTGGCCGAGTGGTTAAGGCGATGGACTAGAAATCCATTGGGGTCTCCCCGCGCAGGTTCGAATCCTGCCGACTACG	Ser	1	AGA	88.01
URS0000C75AA6_60711	GTAGTCGTGGCCGAGTGGTTAAGGCGATGGACTAGAAATCCATTGGGGTTTCCCCGCGCAGGTTCGACTCCTGCCGACTACG	Ser	1	AGA	85.56
URS0000C5B2FC_60711	GTAGTCGTGGCCGAGTGGTTAAGGCGATGGACTAGAAATCCACTGGGGTCTCCCCACGCAGGTTCGAATCCTGCCGACTACG	Ser	1	AGA	81.88
URS00001C3F54_60711	GCTGTGATGGCCGAGTGGTTAAGGCGTTGGACTCGAAATCCAATGGGGTCTCCCCGCGCAGGTTCGAATCCTGCTCACAGCG	Ser	1	CGA	92.09
URS0000278E1B_60711	GTCACGGTGGCCGAGTGGTTAAGGCGTTGGACTCGAAATCCAATGGGGTTTCCCCGCACAGGTTCGAATCCTGTTCGTGACG	Ser	1	CGA	89.14
URS0000641A5B_60711	GCTGTGATGGCCGAGTGGTTAAGGCGTTGGACTCGAAATCCAATGGGGATTCCCCGCGCAGGTTCAAATCCTGCTCACAGCG	Ser	1	CGA	88.07
URS0000C50416_60711	GCTGTGATGGCCGAGTGGTTAAGGTGTTGGACTCGAAATCCAATGGGGTCTCCCCACGCAGGTTCAAATCCTGCTCACAGCG	Ser	1	CGA	87
URS0000664EAD_60711	GACGAGGTGGCCGAGTGGTTAAGGCGATGGACTGCTAATCCATTGTGCTCTGCACGCGTGGGTTCGAATCCCACCTTCGTCG	Ser	1	GCT	86.8
URS0000C4D0A5_60711	GACGAGGTGGCCGAGTGGTTAAGGTGATGGACTGCTAATCCATTGTGCTCTGCACGCGTGGGTTCGAATCCCACCCTCGTCG	Ser	1	GCT	86.65
URS00004CF258_60711	GACGAGGTGGCCGAGTGGTTAAGGCGATGGACTGCTAATCCATTGTGCTTTGCACGCGTGGGTTCGAATCCCATCCTCGTCG	Ser	1	GCT	85.83
URS00002034DC_60711	GACGAGGTGGCCGAGTGGTTAAGGCGATGGACTGCTAATCCATTGTGCTCTGCACGCGTGGGTTCGAATCCCATCCTCGTCG	Ser	1	GCT	85.34
URS0000092302_60711	GCAGCGATGGCCGAGTGGTTAAGGCGTTGGACTTGAAATCCAATGGGGTCTCCCCGCGCAGGTTCGAACCCTGCTCGCTGCG	Ser	1	TGA	90.86
URS000037D0FB_60711	GTAGTCGTGGCCGAGTGGTTAAGGCGATGGACTTGAAATCCATTGGGGTTTCCCCGCGCAGGTTCGAATCCTGCCGACTACG	Ser	1	TGA	88.73
URS00006D4008_60711	GTAGTCGTGGCCGAGTGGTTAAGGCGATGGACTTGAAATCCATTGGGGTCTCCCCGCGCAGGTTCGAATCCTGCCGACTACG	Ser	1	TGA	88.25
URS000071F659_60711	GTAGTCGTGGCCGAGTGGTTAAGGCGATGGACTTGAAATCCATTGGGGTTTCCCCGCGCAGGTTCGAATCCTGCCGGCTACG	Ser	1	TGA	87.56
URS0000C6A446_60711	GGAAGCTTACCCAAGTGGTTGAAGGGATCAGTCTTGAAAACTGAGAGGTGCTGAAAAAGTGCGCAGGGGTTCGAATCCCTTAGCTTCCG	Ser	1	TGA	46.24
URS000062F395_60711	GCCTGGATAGTTCAGTTGGTAGAGCATCAGACTTAATCAGAGGGTCCAGGGTTCAAGTCCCTGTTTGGGTG	Sup	1	TTA	56.39
URS00000A1A88_60711	GGCGCCGTGGCTTAGTTGGTTAAAGCGCCTGTCTAGTAAACAGGAGATCCTGGGTTCGAATCCCAGCGGTGCCT	Thr	1	AGT	84.06
URS000047B05D_60711	GGCTCCGTGGCTTAGCTGGTTAAAGCGCCTGTCTAGTAAACAGGAGATCCTGGGTTCGAATCCCAGCGGGGCCT	Thr	1	AGT	83.05
URS00006B0F93_60711	GGCCCTGTGGCTTAGCTGGTCAAAGCGCCTGTCTAGTAAACAGGAGATCCTGGGTTCGAATCCCAGCGGGGCCT	Thr	1	AGT	80.3
URS0000C29186_60711	GGCTCCGTGGCTTAGTTGGTTAAAGCGCCTGTCTAGTAAACAGGAGATCCTGGGTTCGAGTCCCAGTGGGGCCT	Thr	1	AGT	80.22
URS000066BBBE_60711	GGCTTCGTGGCTTAGCTGGTTAAAGCGCCTGTCTAGTAAACAGGAGATCCTGGGTTCAAATCCCAGCGAGGCCT	Thr	1	AGT	79.86
URS0000671A85_60711	GGCGCTGTGGCTTAGCTGGTTAAAGCGCCTGTCTAGTAAACAGGAGATCCTGGGTTCGAATCCCAGCGGTGCCT	Thr	1	AGT	79.72
URS0000C6D999_60711	AGCACCAGGGCTTAGTTGGTTAAAGCACCCGTCTAGTAAACAGGAGATCCAGGGTTTGAATCCCAGCGGTGCCT	Thr	1	AGT	45.05
URS00001D9AFB_60711	GGCGCGGTGGCCAAGTGGTAAGGCGTCGGTCTCGTAAACCGAAGATCACGGGTTCGAACCCCGTCCGTGCCT	Thr	1	CGT	80.42
URS0000231E4E_60711	GGCTCTGTGGCTTAGTTGGCTAAAGCGCCTGTCTCGTAAACAGGAGATCCTGGGTTCGAATCCCAGCGGGGCCT	Thr	1	CGT	80.3
URS00002D4542_60711	GGCGCGGTGGCCAAGTGGTAAGGCGTCGGTCTCGTAAACCGAAGATCGCGGGTTCGAACCCCGTCCGTGCCT	Thr	1	CGT	79.77
URS0000641C93_60711	GGCTCTATGGCTTAGCTGGTTAAAGCGCCTGTCTCGTAAACAGGAGATCCTGGGTTCGACTCCCAGTGGGGCCT	Thr	1	CGT	78.43
URS0000C17016_60711	GCCGAATTAGTTTAGTGGTAAAACGAGTCAATGGTAATGACTTGAGAAGTGTTCGATTCACTTATTCGGCA	Thr	1	GGT	54.44
URS0000023412_60711	GGCTCCATAGCTCAGTGGTTAGAGCACTGGTCTTGTAAACCAGGGGTCGCGAGTTCGATCCTCGCTGGGGCCT	Thr	1	TGT	83.03
URS000021550A_60711	GGCTCCATAGCTCAGGGGTTAGAGCACTGGTCTTGTAAACCAGGGGTCGCGAGTTCAAATCTCGCTGGGGCCT	Thr	1	TGT	79.46
URS000071BE8D_60711	GGCTCCATAGCTCAGGGGTTAGAGCACTGGTCTTGTAAACCAGGGGTCGCGAGTTCAATTCTCGCTGGGGCCT	Thr	1	TGT	79.22
URS0000C4ED67_60711	GGCTCTATGGCTTAGTTGGTTAAAGCGCCTGTCTTGTAAACAGGAGATCCTGGGTTCGAATCCCAGTAGCGCCT	Thr	1	TGT	79.18
URS00000F30A4_60711	GGCCCTATAGCTCAGGGGTTAGAGCACTGGTCTTGTAAACCAGGGGTCGCGAGTTCAAATCTCGCTGGGGCCT	Thr	1	TGT	78.79
URS000064F3B4_60711	GGCTCCATAGCTCAGGGGTTAGAGCACTGGTCTTGTAAACCAGGGGTCGTGAGTTCAAATCTCGCTGGGGCCT	Thr	1	TGT	75.16
URS0000C0DCF6_60711	GGATCTGTGGCTTAGTTGGCTAAAGTGCCTGCGTTGTAAACAGGAGATCCTGGGTTCGAATCCCAGCGGGGCCT	Thr	1	TGT	60.25
URS0000C45C8F_60711	GCCGAATTAGCTTAGTGGTAAAAGCGATCGACTTGTAATCGATTGAGATGGGTTAGAATCCTGTATTCGGCA	Thr	1	TGT	52.3
URS00001618FC_60711	GGCCTCGTGGCGCAACGGTAGCGCGTCTGACTCCAGATCAGAAGGTTGCGTGTTCAAATCACGTCGGGGTCA	Trp	1	CCA	74.81
URS00001A72CE_60711	GACCTCGTGGCGCAATGGTAGCGCGTCTGACTCCAGATCAGAAGGTTGCGTGTTCAAGTCACGTCGGGGTCA	Trp	1	CCA	74.8
URS0000222FD2_60711	GACCTCGTGGCGCAACGGTAGCGCGTCTGACTCCAGATCAGAAGGTTGCGTGTTCAAATCACGTCGGGGTCA	Trp	1	CCA	74
URS0000703C7A_60711	GACCTCGTGGCGCAACGGTAGCGCGTCTGACTCCAGATCAGAAGGTTGCGTGTTCAAGTCACGTCGGGGTCA	Trp	1	CCA	72.35
URS000038F4B2_60711	GACCTCGTGGCGCAACGGTAGCGCGTCTGACTCCAGATCAGAAGGCTGCGTGTTCGAATCACGTCGGGGTCA	Trp	1	CCA	71.65
URS0000C8AACB_60711	GACCTTGTGGCACAACGGTAGCGCATCTGACTCCAGATCAGAAGGTTGCGTGTTCAAATCACGTTAGGGTCA	Trp	1	CCA	63.36
URS0000C78F8A_60711	GGCCTTGTGGTGCAACGGTAGTGTGTCTGACTCCAGATCAGAAGGTTGTATGTTCAAATCATGTTGGGGTTG	Trp	1	CCA	46.47
URS0000C29342_60711	CCTTCGATAGCTCAGTTGGTAGAGCGGAGGACTGTAGATCCTTAGGTCGCTGGTTCGAATCCGGCTCGAAGGA	Tyr	1	GTA	78.38
URS0000C5B495_60711	CCTTCGATAGCTCAGTTGGTAGAGCGGAGGACTGTAGATCCTTAGGTCGCTGGTTCGATTCCGGCTCGAAGGA	Tyr	1	GTA	77.16
URS0000691052_60711	CCTTCGATAGCTCAGCTGGTAGAGCGGAGGACTGTAGATCCTTAGGTCGCTGGTTCGATTCCGGCTCGAAGGA	Tyr	1	GTA	75.22
URS0000C6FA11_60711	CCTTCGATAGCTCAGCTGGTAGAGCGGAGGACTGTAGATCCTTAGGTCGCTGGTTCGAGTCCGGCTCGGAGGA	Tyr	1	GTA	73.54
URS0000C58E56_60711	CCTTCGATAGCTCAGCTGGTAGAGCGGAGGACTGTAGGTCCTTAGGTCACTGGTTTGATTCCAGCTTGAAGGA	Tyr	1	GTA	52.71
URS0000C76031_60711	GCTGAAATAGCTCAATTGGGAGAGCGTTAGACTGACCAGATCTTAAAGGTACCTGGTTCAACCCCGGGTTTCAGCC	Undet	1	NNN	46.37
URS0000C3E900_60711	GTTTCTGTAGTGTAGTGGTTATCACGTTCGCCTAACACGCGTAAAGGTACCCGGTTCGAAACCGGGCGGGAACA	Val	1	AAC	69.06
URS00002064F6_60711	GTTTCCGTAGTGTAGTGGTTATCACGTTCGCCTCACACGCGAAAGGTCCCCGGTTCGAAACCGGGCGGAAACA	Val	1	CAC	87.39
URS0000C7C03B_60711	GTTTCTGTAGTGTAGCGGTCATCACGTTCGCCTCACACGCGAAAAGTCCCCGGTTCGATCCCGGGCGGAAACA	Val	1	CAC	78.31
URS0000716F97_60711	GGTTCCATAGTGTAGTGGTTATCACGTCTGCTTTACACGCAGAAGGTCCTGGGTTCGATCCCCAGTGGAACCA	Val	1	TAC	86.54
URS000070B37B_60711	GGTTCCATAGTGTAGTGGTTATCACGTCTGCTTTACACGCAGAAGGTCCTGGGTTCGAGCCCCAGTGGAACCA	Val	1	TAC	85.12
URS000038803E_60711	GGTTCCATAGTGTAGCGGTTATCACGTCTGCTTTACACGCAGAAGGTCCTGGGTTCGAGCCCCAGTGGAACCA	Val	1	TAC	82.67
URS0000C74B20_60711	GGAATGTTAGCTCAGCGGGAGAGCAACTGCCTTACAAGCAGTAGGTCGGGGGTTCAAGTCCCTCACAATCCA	Val	1	TAC	66.25
URS0000C84EB2_60711	GGTTCTATAGTGAAGTGGTTATCACATCTGCTTTACACACAGAAGGTCCTGGGTTCAAGTTCTGGTGGAACCA	Val	1	TAC	54.72

## Sheet: remove low score
name	sequence	tRNA_type	tRNA_number	anticodon	tRNA_score
URS0000705C26_60711	GGGGGTGTAGCTCAGTGGTAGAGCGCATGCTTAGCATGCATGAGGTCCTGGGTTCAATCCCCAGCACCTCCA	Ala	1	AGC	80.27
URS0000282AB2_60711	GGGGGTGTAGCTCAGTGGTAGAGCGCGTGCTTAGCATGCACGAGGCCCCGGGTTCAATCCCCGGCACCTCCA	Ala	1	AGC	77.18
URS000047C79B_60711	GGGGGTGTAGCTCAGTGGTAGAGCGCGTGCTTAGCATGTACGAGGTCCCGGGTTCAATCCCCGGCACCTCCA	Ala	1	AGC	76.69
URS0000209048_60711	GGGGATGTAGCTCAGTGGTAGAGCGCATGCTTAGCATGCATGAGGTCCCGGGTTCGATCCCCAGCATCTCCA	Ala	1	AGC	75.78
URS0000C38FE6_60711	GGGGGTATAGCTCAGTGGTAGAGCGCGTGCTTAGCATGCACGAGGCCCTGGGTTCAATCCCCAGTACTTCCA	Ala	1	AGC	73.39
URS0000C14474_60711	GGGGGTGTAGCTCAGCGGTAGAGCGCGTGCTTAGCATGCACGAGGCCCTGGGTTCAATCCCCAGCACCTCCA	Ala	1	AGC	73.23
URS000065D0B2_60711	GGGGAATTAGCTCAAGTGGTAGAGCACTCGCTTAGCATGCGAGAGGTAGTGGGATCGATACCCACATTCTCCA	Ala	1	AGC	64.64
URS00003D2CC9_60711	GGGGGATTAGCTCAAATGGTAGAGCGCTCGCTTAGCATGCGAGAGGTAGCGGGATCGATGCCCGCATCCTCCA	Ala	1	AGC	63.68
URS0000643F30_60711	GGGGAATTAGCTCAGGCGGTAGAGCGCTCGCTTAGCATGCGAGAGGTAGCGGGATCGACGCCCGCATTCTCCA	Ala	1	AGC	63.36
URS000052A1C9_60711	GGGGAATTAGCTCAAATGGTAGAGCGCTCGCTTAGCATGCGAGAGGTAGCGGGATCGATGCCCGCATTCTCCA	Ala	1	AGC	63.06
URS0000636BA8_60711	GGGGAATTAGCTCAAGTGGTAGAGCGCTTGCTTAGCATGCAAGAGGTAGTGGGATCGATGCCCACATTCTCCA	Ala	1	AGC	62.45
URS00006EC823_60711	GGGGAGTTAGCTCAAGTGGTAGAGCGCTTGCTTAGCATGCAAGAGGTAGTGGGATCGATGCCCACATTCTCCA	Ala	1	AGC	62.13
URS00006ABF41_60711	GGGGAATTAGCTCAGGTGGTAGAGCGCTTGCTTAGCATGCAAGAGGTAGCAGGATCAACGCCTGCATTCTCCA	Ala	1	AGC	60.67
URS0000C58995_60711	GGGGAATTAGCTCAAGTGGTAGAGCGCTTGCTTAGCATGCAAGAGGTAGTGGGATAGATGCCCACATTCTCCA	Ala	1	AGC	54.55
URS0000C0C9F8_60711	GGGGATGTAGTTCAGTGGTAGAGTGCATGCTTAGCATGCATGGGGCCCTCAGTTCAATCCCTAGCACCTCCA	Ala	1	AGC	48.59	x
URS00005B30A9_60711	GGGGATGTAGCTCAGTGGTAGAGCGCATGCTTCGCATGTATGAGGCCCCGGGTTCGATCCCCGGCATCTCCA	Ala	1	CGC	74.81
URS00006F4537_60711	GGGGATGTAGCTCAGTGGTAGAGCGCGCGCTTCGCATGTGTGAGGTCCCGGGTTCAATCCCCGGCATCTCCA	Ala	1	CGC	73.12
URS000038D768_60711	GGGGGTGTAGCTCAGTGGTAGAGCGCGTGCTTCGCATGTACGAGGCCCCGGGTTCGACCCCCGGCTCCTCCA	Ala	1	CGC	70.09
URS0000C56764_60711	GGGGGTGTAGCTCAGTGGTAGAGCGCGTGCTTCGCATGTACGAGGTCACTGGTTCAATCCCTGGTGCCTCCA	Ala	1	CGC	61.35	x
URS0000C30405_60711	GGGGGTATAGCTCAGTGGTAGAGCGCGTGCTTGGCATGCACGAGGTCCTGGGTTCAATCCCCAGTACCTCCA	Ala	1	GGC	79.67
URS00006689C8_60711	GGCTCTGTGGCTTCGTGGATTAAAGTACTTGTCTGGCAAACAGGAGATGCTGGGTTTCAATCCCAGCAGGGCCT	Ala	1	GGC	46.34	x
URS0000C82B70_60711	GGGGATGTAGCTCAGTGGTAGAGCGCGTGCTTTGCATGCACGAGGTCCCGGGTTCGATCCCCGGCGTCTCCA	Ala	1	TGC	82
URS0000C633F8_60711	GGGGATGTAGCTCAGTGGTAGAGCGCATGCTTTGCATGCATGAGGTCCCGGGTTCGATCCCCGGCATTTCCA	Ala	1	TGC	81.23
URS0000113B9B_60711	GGGGATGTAGCTCAGTGGTAGAGCGCATGCTTTGCATGCATGAGGCCCCGGGTTCGATCCCCGGCATCTCCA	Ala	1	TGC	79.03
URS00006E454A_60711	GGGGGTGTAGCTCAGTGGTAGAGCGCATGCTTTGCATGTATGAGGCCCTGGGTTCGATCCCCAGCACCTCCA	Ala	1	TGC	73.57
URS0000320FD9_60711	GGGGATGTAGCTCAGTGGTAGAGCGCATGCTTTGCATGTATGAGGCCCCGGGTTCAATCCCCGGCATCTCCA	Ala	1	TGC	72.71
URS00006F9CD2_60711	GGGGGTGTAGCTCAGTGGTAGAGCGCATGCTTTGCATGCATGAGGCCCCGGGTTCGATCCCCAGCACCTCCA	Ala	1	TGC	72.54
URS000064B6FC_60711	GGGGGTGTAGCTCAGTGGTAGAGCGCATGCTTTGCATGTATGAGGCCTCGGGTTCGATCCCCGACACCTCCA	Ala	1	TGC	70.95
URS00006E4ABF_60711	GGGGATGTAGCTCAGTGGTAGAGCGCTTGCTTTGCATGTATGAGGCCCCGGGTTCGATCCCCGGCATCTCCA	Ala	1	TGC	70.2
URS0000C60F5F_60711	GGGGATTTAGCTCAGTTTGGAAGAGCATCTGATTTGCACTCAGAAGGTCGTGGGTTCGAACCCCATAGTCTCCA	Ala	1	TGC	69.16
URS0000C3F4AE_60711	GGGGATGTAGCTCAGTGGTACAGCACATGCTTTGCATGTATGAGGCCCCGGGTTCAATCCCCGGCATCTCCA	Ala	1	TGC	65.36	x
URS0000416E93_60711	GGGCCAGTGGCGCAATGGATAACGCGTCTGACTACGGATCAGAAGATTCCAGGTTCGACTCCTGGCTGGCTCG	Arg	1	ACG	72.37
URS00002DDD59_60711	GGGCCAGTGGCGCAATGGATAACGCGTCTGACTACGGATCAGAAGATTCTAGGTTCGACTCCTGGCTGGCTCG	Arg	1	ACG	68.07
URS0000C5E26D_60711	GGGCCAGTGGCGCAATGGATAACGCGTCTGACTACGGATCAGAAGATTCCAGGTCCGACTCCTGGCTGGCTCG	Arg	1	ACG	64.45
URS000067C79F_60711	GGGCCAGTGGCGCAATGGATAACGCGTCTGACTACGGATCAGAAGACTCTAGGTTCGACTCCTGGCTGGCTCG	Arg	1	ACG	63.98	x
URS0000C7F4AC_60711	GGCCGCGTGGCCTAATGGATAAGGCGTCTGATTCCGGATCAGAAGATTAAGGGTTCGAGTCCCTTCGTGGTCG	Arg	1	CCG	70.53
URS00001D909A_60711	GGCCGCGTGGCCTAATGGATAAGGCGTCTGATTCCGGATCAGAAGATTGAGGGTTCGAGTCCCTTCGTGGTCG	Arg	1	CCG	69.88
URS000059900F_60711	GACCCAGTGGCCTAATGGATAAGGCATCAGCCTCCGGAGCTGGGGATTGTGGGTTCGAGTCCCATCTGGGTCG	Arg	1	CCG	65.49	x
URS00002D7BB5_60711	GCCCCAGTGGCCTAATGGATAAGGCACTGGCCTCCTAAGCCAGGGATTGTGGGTTCGAGTCCCACCTGGGGTA	Arg	1	CCT	73.88
URS0000390F3A_60711	GCCCCAGTGGCCTAATGGATAAGGCACTGGCCTCCTAAGCCAGGGATTGTGGGTTCGAGTCCCACCTGGGGTG	Arg	1	CCT	73.41
URS000005A7A9_60711	GCCCCGGTGGCCTAATGGATAAGGCATTGGCCTCCTAAGCCAGGGATTGTGGGTTCGAGTCCCACCCGGGGTA	Arg	1	CCT	71.53
URS00003A4B65_60711	GCCCCAGTGGCCTAATGGATAAGGCATTGGCCTCCTAAGCCAGGGATTGTGGGTTCGAGTCCCATCTGGGGTG	Arg	1	CCT	67.28	x
URS000044C258_60711	CTCCTAATAGCTCAATGGATAGAGCACTAGCTTGCGGTGCTAGAGGTTATAAGTTCGACTCTTATTTAGGAGG	Arg	1	GCG	63.68	x
URS00000CC06A_60711	GGCCGCGTGGCCTAATGGATAAGGCGTCTGACTTCGGATCAGAAGATTGCAGGTTCGAGTCCTGCCGCGGTCG	Arg	1	TCG	76.93
URS00006D69C0_60711	GACCACGTGGCCTAATGGATAAGGCGTCTGACTTCGGATCAGAAGATTGAGGGTTCGAATCCCTCCGTGGTTA	Arg	1	TCG	72.33
URS000066103F_60711	GACCGCGTGGCCTAATGGATAAGGCGTCTGACTTCGGATCAGAAGATTGAGGGTTCGAGTCCCTTCGTGGTCG	Arg	1	TCG	70.52
URS0000677EA0_60711	GACCACGTGGCCTAATGGATAAGGCGTCTGACTTCGGATCAGAAGATTGAGGGTTCGAATCCCTTCGTGGTTA	Arg	1	TCG	69.55
URS00001F9D54_60711	GACCACGTGGCCTAATGGATAAGGCGTCTGACTTCGGATCAGAAGATTGAGGGTTCGAATCCCTTCGTGGTTG	Arg	1	TCG	69.08
URS0000C29756_60711	GGCTCGTTGGTCTAGGGGTATGATTCTCGCTTTCGGTGAGAGAGGTTCTGGGTTCAAATCCCAGACGAGCCC	Arg	1	TCG	63.92
URS0000C047D2_60711	ACACCTATAGCTTAATTGGATAAAGCATTTGACTTCGGATCAAAAGAGTGTAGGTTCAAGTCCTGCTAGGTGTG	Arg	1	TCG	58.9	x
URS000007E37F_60711	GTCTCTGTGGCGCAATGGACGAGCGCGCTGGACTTCTAATCCAGAGGTTCCGGGTTCGAGTCCCGGCAGAGATG	Arg	1	TCT	76.29	intron
URS0000640695_60711	GGCTCCGTGGCGCAATGGATAGCGCATTGGACTTCTAGAGGCTGAAGGCATTCAAAGGTTCCGGGTTCGAGTCCCGGCGGAGTCG	Arg	1	TCT	71.18
URS00006772C0_60711	GGCTCTGTGGCGCAATGGATAGCGCATTGGACTTCTAGATAGTTAGAGAAATTCAAAGGTTGTGGGTTCGAGTCCCACCAGAGTCG	Arg	1	TCT	71.13
URS0000C544AF_60711	GGCTCTGTGGCGCAATGGATAGCGCATTGGACTTCTAGTGACGAGTTAGAGCAATTCAAAGGTTGTGGGTTCGAATCCCACCAGAGTCG	Arg	1	TCT	70.76
URS000062B8DF_60711	GGCTCTGTGGCGCAATGGATAGCGCATTGGACTTCTAGCCTGACTCGAGAGATTCAAAGGTTGCGGGTTCGAGTCCCGCCAGAGTCG	Arg	1	TCT	69.29
URS0000860615_60711	GTAGCAATAGCTCAATTGGGATAGAGCACAAACCTTCTAAGTTTGCGGTTGTAGGTTCGAGTCCTTCTTGCTACG	Arg	1	TCT	55.09
URS0000C0C71C_60711	GGCTCTGTGGCGCAATGGATAGGGCATTGGACTTCTAGCTTGAGCTCTGGTGTGGTCACTCAAAGGTTGTGGGTTCGAGTCCCACCAGGGTCG	Arg	1	TCT	53.42	x
URS00002BFA9C_60711	GGCCATATAGCTCAGTGGTAGAGCAAACGGCTGTTAACCGTTTGGTCGCAGGTTCGATCCCTGCTGTGGCCG	Asn	1	GTT	83.79
URS00006D0B93_60711	GTCTCTGTGGCGCAATCGGTTAGCGCGTTCGGCTGTTAACCGAAAGGTTGGTGGTTCGATCCCACCCAGGGACG	Asn	1	GTT	83.66
URS000059D2BF_60711	GTCTCTGTGGCGCAATCGGTTAGCGCGTTCGGCTGTTAACCGAAAGGTTGGTGGTTCGAGCCCACCCAGGGACG	Asn	1	GTT	82.24
URS00006BE24E_60711	GTCTCTGTGGCGCAATCGGTTAGCGCATTCGGCTGTTAACCGAAAGGTTGGTGGTTCGAGCCCACCCAGGGACG	Asn	1	GTT	80.52
URS0000693C4D_60711	GTCTCTGTGGCGCAATCGGTTAGCGCGTTCGGCTGTTAACCGAAAGGTTGGTGGTTCAAGCCCACCCAGGGACG	Asn	1	GTT	80.5
URS0000959C28_60711	GTCTCTGTAGCGCAATCGGTTAGCGCGTTCGGCTGTTAACCGAAAGGTTGGTGGTTCAAGCCCACCCAGGGACG	Asn	1	GTT	80.1
URS00006C0AFF_60711	GTCTCTGTGGCGCAATCGGTGAGCGCGTTCGGCTGTTAACCGAAAGGTTGGTGGTTCGAGCCCACCCAGGGACG	Asn	1	GTT	78.67
URS0000C24DAB_60711	GTCTCTGTGGCGCAATCGGTTACCGCGTTCGGCTGTTAACCGAAAGGTTGGTGGTTCGAGCCCACCCAGGGACG	Asn	1	GTT	76.61
URS0000C893DC_60711	GTCTCTATGGCGCAATCGGTTAGCGCGTTCGGCTGTTAACTGAAAGGTTGGTGGTTCGAATCCACCCAGGGACG	Asn	1	GTT	75.06
URS0000C7664F_60711	GTCTCTGTGGCGCAATCGGTTAGCGCGTTCGGCTGTTAACCGGAAAGTTGGTTGTTCGAGCCCACCCAGGGACG	Asn	1	GTT	68.9
URS0000C84B7D_60711	GTTTCTGTGGCGTGATCGGTTAGCGCATTTGGCTGTTAACCGAAAGGTTGATGGTTCAAACCCACCCAGGGATG	Asn	1	GTT	53.32	x
URS0000C3D129_60711	GGGGATATAGCTCAGTGGTAGAGTGTGTACTTATCATGCACAAGGTCTTGGGCTCATTCCCCAGTACCTCCA	Asp	1	ATC	47.32
URS000013899F_60711	TCCTCGTTAGTATAGTGGTTAGTATCCCCGCCTGTCACGCGGGAGACCGGGGTTCAATTCCCCGACGGGGAG	Asp	1	GTC	74.76
URS00006174C2_60711	TCCTCGTTAGTATAGTGGTGAGTATCCCCGCCTGTCACGCGGGAGACCGGGGTTCGATTCCCCGACGGGGAG	Asp	1	GTC	72.92
URS0000C878A0_60711	TCCTCGTTAGTATAGTGGTGAGTATCCCCGCCTGTCACGCAGGAGACCGGGGTTCGATTCCCCGACGGGGAA	Asp	1	GTC	67.44
URS0000711717_60711	TCCTCGTTAGTATAGTGGTGAGTATCCCCGCCTGTCACGCGGGAGACCGGGGTTCGGTTCCCCGACGGGGAG	Asp	1	GTC	65
URS0000701B40_60711	TTCTTGTTAGTATAGTGGTGAGTATTCCCGCCTGTCACGCGGGAGACCAGGTTCAATTCCCTGATGGGAAG	Asp	1	GTC	54.35
URS0000C6C5E7_60711	GGGCTTTTGGTGTAGAGACCTAACATACCACACTGTCACTGTGGAGATCGCGGGTTTGAATCCCGTAGGGCCCG	Asp	1	GTC	48.94	x
URS00006AE2DC_60711	GGGGGTATAGCTCAGGGGTAGAGCATTTGACTACAGATCAAGAGGTCCCTGGTTCAAATCCAGGTGCCCCCT	Cys	1	ACA	73.91
URS0000C5000C_60711	AGGGGTATGGCTCAGGGGTAGAGCATCTGACTACAGATCAAGAGGTTCCTGGTTCAAACCCAGGTGCCCCCT	Cys	1	ACA	56.31
URS0000C7F53F_60711	AGGGGTATGGCTCAGGGGTAGAGCATATAACTACAGATCAAGAGGTCCCTGGTTCGAATCCAGGTGCCCCCT	Cys	1	ACA	56.1
URS0000C5D9EC_60711	GGGGGTAGAGTTCAGTGGTAGAACATTTGACTACAGATCAAGATGTCCCCAGTTCAAATCCGGGTACTCCCT	Cys	1	ACA	55.98
URS0000417A0F_60711	GGGGGTATAGCTCAGTGGTAGAGCATTTGACTGCAGATCAAGAGGTCCCCGGTTCAAATCCGGGTGCCCCCT	Cys	1	GCA	77.71
URS00001C9DE3_60711	GGGGGTATAGCTCAGTGGTAGAGCATTTGACTGCAGATCAAGAGGTCCCTGGTTCAAATCCAGGTGCCCCCT	Cys	1	GCA	77.65
URS000014D40F_60711	GGGGGTATAGCTCAGTGGTAGAGCATTTGACTGCAGATCAAGAGGTCCCTGGTTCAAATCCGGGTGCCCCCT	Cys	1	GCA	77.18
URS0000639938_60711	GGGGGTGTAGCTCAGTGGTAGAGCATTTGACTGCAGATCAAGAGGTCCCTGGTTCAAATCCAGGTACCCCCT	Cys	1	GCA	75.06
URS0000C844A8_60711	GGGGGTATAGCTCAGCGGTAGAGCATTTGACTGCAGATCAAGAGGTCCCTGGTTCAAATCCGGGTGCCCCCT	Cys	1	GCA	74.73
URS000042C3BF_60711	GGGGGTATAGCTCAGGGGTAGAGCATTTGACTGCAGATCAAGAGGTCCCCGGTTCAAATCCGGGTGCCCCCT	Cys	1	GCA	74.26
URS00003A8311_60711	GGGGGTATAGCTCAGGGGTAGAGCATTTGACTGCAGATCAAGAGGTCCCTGGTTCAAATCCAGGTGCCCCCT	Cys	1	GCA	74.2
URS00004D8C39_60711	GGGGGTATAGCTCAGGGGTAGAGCATTTGACTGCAGATCAAGAGGTCCCCAGTTCAAATCTGGGTGCCCCCT	Cys	1	GCA	71.19
URS0000715FFB_60711	GGGGGTATAGCTCAGGGGCAGAGCATTTGACTGCAGATCAAGAGGTCCCCGGTTCAAATCCGGGTGCCCCCT	Cys	1	GCA	70.34
URS0000C05C9E_60711	AGGGGTATAGCTCAGGGGTAGAGCATTTGACTGCAGATCAAGAGGTCCCTGGTTCAAATCCAGGTGCCCCCT	Cys	1	GCA	66.77
URS0000C5E7AC_60711	GGGGGTACGGCTCAAGGGTAGAGCATTTGACTGCAGATCAAGAGGTCCATGGTTCGAATCCAGGTGCCCCCT	Cys	1	GCA	58.75
URS0000C2A1CE_60711	AGGGGTTTAGCTCAGGGGTAGAGCATTTGACTGCAGATCAAGAGGTCCCTGATTCGAATCCAGGTGCCCCCT	Cys	1	GCA	54.38
URS0000C48474_60711	GGGGGTATAGCTTAGGGGTAGATCGTTTGGCTGCAGATCGAGTGGTCCCTGGTTCAAATCTGGGTGCCCTCT	Cys	1	GCA	47.35	x
URS0000415026_60711	GGTTCCATGGTGTAATGGTTAGCACTCTGGACTCTGAATCCAGCGATCCGAGTTCAAATCTCGGTGGAACCT	Gln	1	CTG	73.65
URS00006DBFC1_60711	GGTTCCATGGTGTAATGGTGAGCACTCTGGACTCTGAATCCAGCGATCCGAGTTCGAGTCTCGGTGGAACCT	Gln	1	CTG	70.16
URS0000701D68_60711	GGTTCCATGGTGTAATGGTTAGCACTCTGGACTCTGAATCCAGTAATCCGAGTTCAAGTCTCGGTGGAACCT	Gln	1	CTG	69.82
URS00006365BC_60711	GGTTCCATGGTGTAATGGTAAGCACTCTGGACTCTGAATCCAGCGATCCGAGTTCGAGTCTCGGTGGAACCT	Gln	1	CTG	68.84
URS0000C22D69_60711	GGTTCCATGGTGTAATGGTAAGCACTCTGGACTCTGAATCCAGTGATCCGAGTTCGAGCCTCGGTGGGACCT	Gln	1	CTG	68.17
URS0000C5AE55_60711	GGTTCCATGGTGTAATGGTTAGCACTCTGGACTCTGAATCCAACTATCCGAGGTCAAGTCTCGGTGGAACTT	Gln	1	CTG	49.05
URS000069C886_60711	GGTTCCATGGGGTAATGGTGAGCACTCTGGACTCTGAATTAAGTAAATCCGAGTTCAAATCTCGGTGGGACCT	Gln	1	CTG	45.49	x
URS000035EE7E_60711	GGTCCCATGGTGTAATGGTTAGCACTCTGGACTTTGAATCCAGCGATCCGAGTTCAAATCTCGGTGGGACCT	Gln	1	TTG	73.77
URS000070F1D2_60711	GGTCCCATGGTGTAATGGTTAGCACTCTGGACTTTGAATCCAGCAATCCGAGTTCGAATCTCGGTGGGACCT	Gln	1	TTG	71.88
URS00002901EC_60711	GGCCCCATGGTGTAATGGTTAGCACTCTGGACTTTGAATCCAGCGATCCGAGTTCAAATCTCGGTGGGACCT	Gln	1	TTG	68.31
URS0000C1E547_60711	GGCCCCATGGTGTAATGGTTAGCACTCTGGACTTTGAATCCAGCAATCCGAGTTCAAATCTCGGTGGGACCT	Gln	1	TTG	64.69
URS0000C2EA58_60711	TGGGCTGTAGCCAAGCGGTAAGGCAATGGACTTTGACTCCATGATGCGATGGTTCGAATCCCTCCAGCCCAG	Gln	1	TTG	54.53
URS0000C5BA02_60711	GGTCCCATGGTGCAATGGTTAGCACTCTGGACTTTGAATCCAGCAATCCGAGTTTGAATCTCAGTGAGACCT	Gln	1	TTG	52.83
URS00004F0321_60711	TCCCTGGTGGTCTAGTGGTTAGGATTCGGCGCTCTCACCGCCGCGGCCCGGGTTCGATTCCCGGTCAGGGAA	Glu	1	CTC	76.61
URS0000C6584B_60711	TCCCTGGTGGTCTAGTGGTTAGGATTCGGCGCTCTCACCGCCGCGGCCCCGGTTCAATTCCCGGTCAGGGAA	Glu	1	CTC	67.89
URS0000C1478E_60711	TCCCTGGTGGTCTAGTGGTTAGGATTCAGCGCCCTCACCGCCGCGGCCCGGGTTCGATTCCCGGTCAGGGAA	Glu	1	CTC	67.59	x
URS00003C9A26_60711	TCCCACATGGTCTAGCGGTTAGGATTCCTGGTTTTCACCCAGGCGGCCCGGGTTCGACTCCCGGTGTGGGAA	Glu	1	TTC	76.26
URS00002504CA_60711	TCCCATATGGTCTAGCGGTTAGGATTCCTGGTTTTCACCCAGGCGGCCCGGGTTCGACTCCCGGTATGGGAA	Glu	1	TTC	75
URS0000287398_60711	TCCCTGGTGGTCTAGTGGCTAGGATTCGGCGCTTTCACCGCCGCGGCCCGGGTTCGATTCCCGGTCAGGGAA	Glu	1	TTC	72.33
URS000072BBEB_60711	TCCCTGGTGGTCTAGTGGCTAGGATTCGGCGCTTTCACCGCTGCGGCCCGGGTTCGATTCCCGGTCAGGGAA	Glu	1	TTC	68.58
URS0000C1D3E3_60711	TCCCTGGTGGTCTAGTGGCTAGGATTCGGCGCTTTCAGCGCCGCGGCCCGGGTTCGATTCCCGGTCAGGGAA	Glu	1	TTC	66.5
URS0000C834CD_60711	TCCCTGGTGGTCTAGTGGCTAGGATTTGGCGCTTTCATCGCTGCGGCCCGGGTTCAATTCCCGGTCAGGGAA	Glu	1	TTC	62.78
URS0000C5179C_60711	TCCCTGGTGGTCTAGTGGCTAGGATTTGGCGTTTTCACTGCCGCGACCCGGGTTCGATTCCCAGTCAGGGAA	Glu	1	TTC	53.11
URS0000C832E9_60711	GGTCTGTTGGTGAAGTGATTAACACACATGCCTTTCACGCATGCACGCATGGGTTTGAATCCCATACAGATCG	Glu	1	TTC	50.27	x
URS00005C8FD6_60711	GCATTGGTGGTTCAGTGGTAGAATTCTCGCCTCCCACGCGGGAGACCCGGGTTCGATTCCCGGCCAATGCA	Gly	1	CCC	80.05
URS000072CC5D_60711	GCACTGGTGGTTCAGTGGTAGAATTCTCGCCTCCCACGCGGGAGACCCGGGTTCAATTCCCGGCCAGTGCA	Gly	1	CCC	78.8
URS0000502C74_60711	GCGCCGCTGGTGTAGTGGTATCATGCAAGATTCCCATTCTTGCGACCCGGGTTCGATTCCCGGGCGGCGCA	Gly	1	CCC	76.98
URS0000C20DEF_60711	GCATTGGTAGTTCAATGGTAGAATTCTCGCCTCCCACGCGGGAGACCCGGGTTCAATTCCCGGCCAATGCA	Gly	1	CCC	75.35
URS0000C7241E_60711	GCATGGGTGGTTCAGTGGTAGAATTCTCGCTTCCCACGCGGGAGGTCTGGGTTCAATTCCCGGCCCATGCA	Gly	1	CCC	71.95
URS0000C41D40_60711	GCACTGGTGGTTCAGTGGTAGAATTTTCGCCTCCCATGCAGGAGACCCAGGTTCAATTCCTGGCCAATGCA	Gly	1	CCC	62.26	x
URS000063FB43_60711	GCATGGGTGGTTCAGTGGTAGAATTCTCGCCTGCCACGCGGGAGGCCCGGGTTCGATTCCCGGCCCATGCA	Gly	1	GCC	82.15
URS0000C6215E_60711	GCGTTGGTGGTTCAGTGGTAGAATTCTCGCCTGCCACGCGGGAGGCCCGGGTTCGATTCCCGGCCAACGCA	Gly	1	GCC	81.85
URS000013B42D_60711	GCATTGGTGGTTCAGTGGTAGAATTCTCGCCTGCCACGCGGGAGGCCCGGGTTCGATTCCCGGCCAATGCA	Gly	1	GCC	81.62
URS00006E288A_60711	GCATTGGTGGTTCAGTGGTAGAATTCTCGCCTGCCACGCGGGAGACCCGGGTTCGATTCCCGGCCAATGCA	Gly	1	GCC	79.74
URS00006F6C5A_60711	GCATTGGTGGTTCAGTGGTAGAATTCTCGCCTGCCACGCGGGAGGCCCGGGTTCGATTCCTGGCCAATGCA	Gly	1	GCC	74.64
URS0000C852F8_60711	GCATTGGTGATTCAGTGGTAGAATTCTCGCCTGCCATGCGGGAGGCCTGGGTTCGATCCCCGGCCAATGCA	Gly	1	GCC	70.91
URS0000C7336E_60711	GTATTGGTGGTCCAGTGGTAGAATTCTCGCCTGCCACGTGGGAGGCCCGGGTTCGTTTCCCGGCCAATGCA	Gly	1	GCC	58.85
URS0000C890B4_60711	GCATGGGTAGTTCAGTGGTAGAATTCTCGCCTGCCACGCGGGAGGCCCAGGTTTGATTTCCGGTCCATGCA	Gly	1	GCC	57.9
URS0000520832_60711	GCAGAATTAGTTTAGTGATAAAATACAACCTTGCCAAGGTTGAGTCGTGAGTTTGATTCTCATATTCTGCT	Gly	1	GCC	48.17	x
URS00000AED6F_60711	GCGTTGGTGGTATAGTGGTTAGCATAGCTGCCTTCCAAGCAGTTGACCCGGGTTCGATTCCCGGCCAACGCA	Gly	1	TCC	76.83
URS000034AAC2_60711	GCGTTGGTGGTATAGTGGTGAGCATAGCTGCCTTCCAAGCAGTTGACCCGGGTTCGATTCCCGGCCAACGCA	Gly	1	TCC	73.26
URS0000BFD3FE_60711	GCAGCCATAGTTTAGTGATAAAATATTTGCCTTCCAAGCAAAGGATGAGGGTTTGATTCCCTTTGGCTGCT	Gly	1	TCC	52.49
URS0000C19911_60711	GCGTTGGTGGTATAGGGGTGAGCATAGCTGCCTTCCAAGCAGCTGACCCGTGTTCGATTCCTGGACAACGCA	Gly	1	TCC	47.79
URS000044BAE3_60711	GCCGTGATCGTATAGTGGTTAGTACTCTGCGTTGTGGCCGCAGCAACCTCGGTTCGAATCCGAGTCACGGCA	His	1	GTG	64.63
URS0000610FFE_60711	GGCCGGTTAGCTCAGTTGGTTAGAGCGTGGTGCTAATAACGCCAAGGTCGCGGGTTCGATCCCCGTACGGGCCA	Ile	1	AAT	80.66
URS000070B66D_60711	GGCCGGTTAGCTCAGTTGGTTAGAGCGTGGTGCTAATAACGCCAAGGTCGCGGGTTCGAGCCCCGTACGGGCCA	Ile	1	AAT	79.24
URS0000C2EC03_60711	GGCCGGTTAGCTCAGCTGGTTAGAGCGTGGTGCTAATAACGCCAAGGTCGCGGGTTCGACCCCCGTACGGGCCA	Ile	1	AAT	75.51
URS0000C51CC6_60711	GGCCGGTTAGCTCAGTTGGTTAGAGTGTGGTGCTAATAACGCCAAGGTCGCGGGTTCGATCCTCGTACGGGCCA	Ile	1	AAT	73.86
URS0000C1532E_60711	GGCTGGTTAGCTTAGCTGGTTATGAGCGTGGGGCTAATAACACCAAGCTTGCGGGTTCTATCCCCGTATGGGCCA	Ile	1	AAT	48.78	x
URS0000C049B6_60711	GGTCGGTTAGCTCAGTTGGTAAGAGCGTGGTGCTGATAACGCCAAGGTCGCGGGTTCGATTCCCGCACCGGCCA	Ile	1	GAT	79.5
URS0000686F8A_60711	GGTCGGTTAGCTCAGTTGGTAAGAGCGTGGTGCTGATAACGCCAAGGTCGCGGGCTCGATTCCCGCACCGGCCA	Ile	1	GAT	71.7
URS0000C1D46A_60711	GGTCGGTTAGCTCAGTTGGTAAGAGCGTGGTGCTGATAACACCAAGGTTGCGGGCTCGATTCCCGCACCGGCCA	Ile	1	GAT	67.72
URS0000C75940_60711	GGTCGGTTAGCTCAGTTGGTAAGAGTGTGGTGCTGATAACGTCAAGGTCGCGGGCTCGATTCCCGCACCGGCCA	Ile	1	GAT	64.13
URS0000981521_60711	GGAGGTATAGTTCAGTAGTAGAACACTCCCCTGATAAGGGAGAGGTCAATGGTGCGATCCCATTTGCTTCCA	Ile	1	GAT	58.82
URS00006CAA11_60711	GCTCCAGTGGCGCAATCGGTTAGCGCGCGGTACTTATATGACAGTGCGAGCGGAGCAATGCCGAGGTTGTGAGTTCGATCCTCACCTGGAGCA	Ile	1	TAT	68.39	intron
URS0000700D52_60711	GCTCCAGTGGCGCAATCGGTTAGCGCGCGGTACTTATACAACAGTATATGTGCGGGTGATGCCGAGGTTGTGAGTTCGAGCCTCACCTGGAGCA	Ile	1	TAT	68.23
URS00004E1F23_60711	GCTCCAGTGGCGCAATCGGTTAGCGCGCGGTACTTATACAGCAGTACATGCAGAGCAATGCCGAGGTTGTGAGTTCGAGCCTCACCTGGAGCA	Ile	1	TAT	68.11
URS00006C946B_60711	GCTCCAGTGGCGCAATCGGTTAGCGCGCGGTACTTATAAGGCAGTATGTGTGCGAGTGATGCCGAGGTTGTGAGTTCGAGCCTCACCTGGAGCA	Ile	1	TAT	67.72
URS00006D6346_60711	GCTCCAGTGGCGCAATCGGTTAGCGCGCGGTACTTATAAGACAGTGCACCTGTGAGCTATGCCGAGGTTGTGAGTTCAAGCCTCACCTGGAGCA	Ile	1	TAT	65.72
URS0000C4D3B6_60711	GGGGCTATAGCTCAACTGGCAGAGCACACCTCTTATAAGGGTGCGGTTATGAGTTCGAACCTCATTAGTCCCA	Ile	1	TAT	58.95	x
URS000068755B_60711	GGTAGCGTGGCCGAGCGGTCTAAGGCGCTGGATTAAGGCTCCAGTCTCTTTGGGGGCGTGGGTTCGAATCCCACCGCTGCCA	Leu	1	AAG	72.16
URS0000630B8A_60711	GGTAGCGTGGCCGAGCGGTCTAAGGCGCTGGATTAAGGCTCCAGTCTCTTCGGAGGCGTGGGTTCGAATCCCACCGCTGCCA	Leu	1	AAG	71.96
URS0000120E41_60711	GGTAGCGTGGCCGAGCGGTCTAAGGCGCTGGATTAAGGCTCCAGTCTCTTCGGGGGCGTGGGTTCGAATCCCACCGCTGCCA	Leu	1	AAG	69.84
URS0000C654FE_60711	GGTAGTGTGGCCGAGCGGTCTAAGGCGCTGGATTAAGGCTCCAGTCTTTTCGGAGGCGTGGGTTCGAATCCCACCGCTGCCA	Leu	1	AAG	67.67
URS0000C68BAD_60711	GGTAGCGTGGCCCAGCGGTCTAATGCGCTGGATTAAGGCTCCAGTCTCTTCGGAGGCGTGGGTTCGAATCCCACCGCTGCCA	Leu	1	AAG	63.64	x
URS00006F4B95_60711	GTCAGGATGGCCGAGTGGTCTAAGGCGCCAGACTCAAGCTTGGCTTCCTCGTGTTGAGGATTCTGGTCTCCAATGGAGGCGTGGGTTCGAATCCCACTTCTGACA	Leu	1	CAA	69.73	intron
URS0000C60706_60711	GTCAGGATGGCCGAGTGGTCTAAGGCGCCAGACTCAAGTTACTGCTTCCCAAGTTTGGGGCTTCTGGTCTCCGCATGGAGGCGTGGGTTCGAATCCCACTTCTGACA	Leu	1	CAA	68.83
URS0000689714_60711	GTCAGGATGGCCGAGTGGTCTAAGGCGCCAGACTCAAGCTACGCTTCCCCGCGCTGGGGATTCTGGTCTCCAATGGAGGCGTGGGTTCGAATCCCACTTCTGACA	Leu	1	CAA	67.2
URS0000646838_60711	GTCAGGATGGCCGAGTGGTCTAAGGCGCCAGACTCAAGGTAAGCACCTTGCCTACGGGCGTTCTGGTCTCCGGATGGAGGCGTGGGTTCGAATCCCACTTCTGACA	Leu	1	CAA	65.84
URS0000C8A206_60711	GTCAGGATAGCCGAGTGGTCTAAGGCACCAGACTCAAGCTTAGGCTTCCCCCTCTGGAGGTTCGGATCTCCAAATGGAGGCATGGGTTTGAATCCCACTTCTGACA	Leu	1	CAA	45.35	x
URS000042F13F_60711	GTCAGGATGGCCGAGCGGTCTAAGGCGCTGCGTTCAGGTCGCAGTCTCCCCTGGAGGCGTGGGTTCGAATCCCACTCCTGACA	Leu	1	CAG	77.22
URS00000FB60D_60711	GTCAGGATGGCCGAGCGGTCTAAGGCGCTGCGTTCAGGTCGCAGTCTCCCCTGGAGGCGTGGGTTCGAATCCCACTTCTGACA	Leu	1	CAG	75.9
URS000064E10F_60711	ACCAGGATGGCCGAGTGGTTAAGGCGTTGGACTTAAGATCCAATGGACATATGTCCGCGTGGGTTCGAACCCCACTCCTGGTA	Leu	1	TAA	80.77
URS00006F940C_60711	ACCAGAATGGCCGAGTGGTTAAGGCGTTGGACTTAAGATCCAATGGATTCATATCCGCGTGGGTTCGAACCCCACTTCTGGTA	Leu	1	TAA	79.52
URS00006D1ABD_60711	ACCGGGATGGCCGAGTGGTTAAGGCGTTGGACTTAAGATCCAATGGACGTATGTCCGCGTGGGTTCGAGCCCCACTCCCGGTA	Leu	1	TAA	79.31
URS0000C0CEC3_60711	ACCGGGATGGCCGAGTGGTTAAGGCGTTGGACTTAAGATCCAATGGGCTAGTGCCCGCGTGGGTTCAAACCCCACTCTCGGTA	Leu	1	TAA	77.74
URS00001B506A_60711	GGTAGCGTGGCCGAGCGGTCTAAGGCGCTGGATTTAGGCTCCAGTCTCTTCGGAGGCGTGGGTTCGAATCCCACCGCTGCCA	Leu	1	TAG	72.19
URS0000637E4A_60711	GGTAGTGTGGCCGAGCGGTCTAAGGCGCTGGATTTAGGCTCCAGTCTCTTCGGGGGCGTGGGTTCGAATCCCACCACTGCCA	Leu	1	TAG	68.82
URS000005AEAB_60711	GGTAGCGTGGCCGAGTGGTCTAAGGCGCTGGATTTAGGCTCCAGTCATTTCGATGGCGTGGGTTCGAATCCCACCGCTGCCA	Leu	1	TAG	68.14
URS00004D9E92_60711	GCCCGGCTAGCTCAGTCGGTAGAGCATGGGACTCTTAATCCCAGGGTCGTGGGTTCGAGCCCCACGTTGGGCG	Lys	1	CTT	80.72
URS00001AD596_60711	GCCCGGCTAGCTCAGTCGGTAGAGCATGAGACTCTTAATCTCAGGGTCGTGGGTTCGAGCCCCACGTTGGGCG	Lys	1	CTT	80.47
URS0000344C22_60711	GACTCACTAGCTCAGCGGCCAGAGCATTTGGCTCTTAACCAAAGGGTCCTGGGTTCGAATCCCAGGTGGGTCA	Lys	1	CTT	77.13
URS0000BEA165_60711	GCCGGGCTAGCTCAGTCGGTAGAGCATGAGACTCTTAATCTCAGGGTCGTGGGTTCGAGCCCCACGTTGGGCG	Lys	1	CTT	75.34
URS0000C1BC42_60711	GCCCGGCTAGCTCAGTCAGTAGAGCATGAGACTCTTAATCTCAGGGTCTTGGGTTCAAGCCCCATGTTGGGCG	Lys	1	CTT	64.22
URS0000C6C8A1_60711	GCCCAGCTAGATCAGTTGGTAGAGCATGAGACTCTTAATCTCAGGGTTGTGTGTTCGAGCCCTACGTTGGATG	Lys	1	CTT	49.31
URS0000C18CEF_60711	GCTTGACTAGCTCAGTTGGTAGAGCATGGGACTCTTAATCCCAGAGTCAGTGGGTTCAACCCTCACATTGAGTG	Lys	1	CTT	48.99
URS000022DD4A_60711	GCCCGGATAGCTCAGTCGGTAGAGCATCAGACTTTTAATCTGAGGGTCCAGGGTTCAAGTCCCTGTTCGGGCG	Lys	1	TTT	83.8
URS000072A930_60711	GCCTGGATAGCTCAGTCGGTAGAGCATCAGACTTTTAATCTGAGGGTCCAGGGTTCAAGTCCCTGTTCAGGCG	Lys	1	TTT	83.31
URS000071C635_60711	GCCTGGGTAGCTCAGTCGGTAGAGCATCAGACTTTTAATCTGAGGGTCCAGGGTTCAAGTCCCTGTCCAGGCG	Lys	1	TTT	81.41
URS00006FA82B_60711	GCCTGGGTAGCTCAGTTGGTAGAGCATCAGACTTTTAATCTGAGGGTCCAGGGTTCAAGTCCCTGTTCAGGCA	Lys	1	TTT	81.2
URS00002C3DFA_60711	GCCTGGGTAGCTCAGTCGGTAGAGCATCAGACTTTTAATCTGAGGGTCCAGGGTTCAAGTCCCTGTTCAGGCG	Lys	1	TTT	80.08
URS00004ABC13_60711	GATTCACTAGCTCAGCGGAAGAGCATTTGGCTTTTAACCAAAGGGTCCTGGGTTCGAATCCCAGGTGAATCA	Lys	1	TTT	77.44
URS0000C04100_60711	GCCTGGGTAGCTCAGTCGGTAGAGCATCAGACTTTTAATCTGAGGGCCCAGGGTTCAAGTCCCTGTCCAGGCG	Lys	1	TTT	77.31
URS0000C3AC56_60711	GCCTGGGTAGCTCAGTCGGTAGAGCATCAGACTTTTAATCTGAGGGTCCAGGGTTCATGTCCCTGTCCAGGCG	Lys	1	TTT	73.48
URS0000C14944_60711	GCCAGCATAGCTCAGTTGGTAGAGCATCAGACTTTTAATCTGGTGGTCCAGGGTTCAAGTCCCTGTTTGGGCG	Lys	1	TTT	71.86
URS0000C455E4_60711	GCCCAGATAGCTCAGTCAGTAGAGCATCAGACTTTTAATCTGAGGGTCCAGGGCTCAAGTCCCTGTTTGGGCG	Lys	1	TTT	67.46
URS00006B5CE8_60711	GCCTGGGTAGCTCAGTTGGTAGAGCATTGGACTTTTAATCTGAGGGCCCAGGGTTCAAGTCCCTCTTTGGGCG	Lys	1	TTT	59.17
URS0000C7E834_60711	GCTGAACTAGCTCAGTCGGTAGAGCATGATACTTTTAATCTCAGGGTTGTGGGTTCGAGCCCCATGTCAGGCA	Lys	1	TTT	53.76
URS0000C51DB6_60711	GCCCAGAGAGTTCAGTCAGTAGAGCATCAGGCTTTTAATCTGAAGGTCCAGGGTTCAAGTCCCTGTTCGGGAG	Lys	1	TTT	47.6
URS0000145C5E_60711	GCCTCGTTAGCGCAGTAGGTAGCGCGTCAGTCTCATAATCTGAAGGTCGTGAGTTCGATCCTCACACGGGGCA	Met	1	CAT	79.85
URS00006E998F_60711	GCCCTCTTAGCGCAGTGGGCAGCGCGTCAGTCTCATAATCTGAAGGTCCTGAGTTCGAGCCTCAGAGAGGGCA	Met	1	CAT	78.21
URS000025E031_60711	GCCTCCTTAGCGCAGTAGGCAGCGCGTCAGTCTCATAATCTGAAGGTCCTGAGTTCGAACCTCAGAGGGGGCA	Met	1	CAT	76.58
URS00006F50E3_60711	GCCCTCTTAGCGCAGCTGGCAGCGCGTCAGTCTCATAATCTGAAGGTCCTGAGTTCAAGCCTCAGAGAGGGCA	Met	1	CAT	75.06
URS000072890F_60711	GCCTCGTTAGCGCAGTAGGCAGCGCGTCAGTCTCATAATCTGAAGGTCGTGAGTTCGAGCCTCACACGGGGCA	Met	1	CAT	74.51
URS0000C290CB_60711	GGCAGGATATCTCAGCTGGTTAGAGGGATCGGTTCATATCCGATAGGTCGCGGGTTCGAGCCCCGCTCCTGCTA	Met	1	CAT	73.75
URS0000C82559_60711	GCCCTCTTAGCGCAGTGGGCAGCGCATCAATCTCATAATCTGAAGGTCCTGAGTTCGAGCCTCAGAGAGGGCA	Met	1	CAT	70.49
URS000030BAD5_60711	AGCAGAGTGGCGCAGCGGAAGCGTGCTGGGCCCATAACCCAGAGGTCGATGGATCGAAACCATCCTCTGCTA	Met	1	CAT	68.98
URS0000C33909_60711	CGCGGGGTGGAGCAGTTTGGTTAGCTCGTCAGGCTCATAATCTGAAGGTCGTAGGTTCGAATCCTACTCCCGCTA	Met	1	CAT	64.78
URS000065BA90_60711	GCCTCCTTAACGCAGTAGGCAGCGCATCAGTCTCATAATCTGAAGGCCCTGAGTTCGAGCCTCAGAGGAGGCA	Met	1	CAT	62.48
URS00006BB21E_60711	AGCAGAGTGGCGCAGCGGAAGCGTGCTGGGCCCATAACCCAGAGGTCGATGGATTGAAACCATCCTCTGCTA	Met	1	CAT	62.06
URS0000C1D87F_60711	AGCAGAGTGGTGCAGTGGAAGCGTGCTGGACCCATAACCCAGAGGTTGTTGGATGGAAACCATCCTCTGCTG	Met	1	CAT	45.78
URS000029CCC5_60711	GCCGAAATAGCTCAGTTGGGAGAGCGTTAGACTGAAGATCTAAAGGTCCCTGGTTCGATCCCGGGTTTCGGCA	Phe	1	GAA	84.19
URS00006F38E2_60711	GCTGAAATAGCTCAGTTGGGAGAGCGTTAGACTGAAGATCTAAAGGTCCCTGGTTCAATCCCGGGTTTCGGCA	Phe	1	GAA	77.71
URS0000C1BB75_60711	GCCGAAATAGCTCAGTTGGGAGAGCGTTAGACTGAAGATCTAAAGGTCCCTGATTCAATCCCGGGTTTCGGCA	Phe	1	GAA	74.55
URS0000C8A9D0_60711	GGCTTTGTAGCTCAGTCGGTAGAGCAACGGTCTGAAGCACCGTGTGTCGGCAGTTCGATTCTGCCCGGAGCCA	Phe	1	GAA	67.06
URS000070013B_60711	GCCAAAATAGCTCAGTTGGGAGAGCGTTAGACTGAAGATCTAAAGGTCCCTGGTTTGATCCTGGGTTTTGGAA	Phe	1	GAA	64.59
URS0000C0D0DE_60711	GCCGAAATAGCTCAGTTGGGAGAGCGTTAGACTGAAGATCTCAAAGGTCCCTGGCTCAATCCCGGGTTTCGGCA	Phe	1	GAA	64.41
URS0000C80109_60711	GCCGAAATAGCTCAGTTGGGAGAGCGTTAGACTGAAGATCTAAAGGTCCCTGGTTCGATCCCGGGTTTNNNNN	Phe	1	GAA	59.11
URS0000C2D518_60711	GTTGAAATAGCTCAGTTGGGAGAGCTTTAGACTGAATATCTATGGGCTTCTGGTTCAATCCCGGGTTTCAGCA	Phe	1	GAA	47.34
URS00005DB87D_60711	GGCTCGTTGGTCTAGGGGTATGATTCTCGCTTAGGGTGCGAGAGGTCCCGGGTTCAAATCCCGGACGAGCCC	Pro	1	AGG	75.92	x
URS00000C18F2_60711	GGCTCGTTGGTCTAGGGGTATGATTCTCGCTTCGGGTGCGAGAGGTCCCGGGTTCAAATCCCGGACGAGCCC	Pro	1	CGG	76.52	x
URS0000493225_60711	GGCTCGTTGGTCTAGTGGTATGATTCTCGCTTTGGGTGCGAGAGGTCCCGGGTTCAAATCCCGGACGAGCCC	Pro	1	TGG	79.61
URS000062C4DE_60711	GGCTCGTTGGTCTAGGGGTATGATTCTCGGTTTGGGTCCGAGAGGTCCCGGGTTCAAATCCCGGACGAGCCC	Pro	1	TGG	76.24
URS00002D40C8_60711	GGCTCGTTGGTCTAGGGGTATGATTCTCGCTTTGGGTGCGAGAGGTCCCGGGTTCAAATCCCGGACGAGCCC	Pro	1	TGG	76.15
URS000084096D_60711	CGGGACATAGCTCAGTTTGATTAGAGTGCCTGGTTTGGGACCAGGAGGTCGCAGGTTTGAATCCTGTTGTCCCGA	Pro	1	TGG	61.59
URS00006F0FC0_60711	GCCCGGATGATCCTCAGTGGTCTGGGGTGCAGGCTTCAAACCTGTAGCTGTCTAGCGACAGAGTGGTTCAATTCCACCTTTCGGGC	SeC	1	TCA	75.99
URS0000C670B2_60711	GGGGGTGTAGTTCAATGGCAGAACATCAGTCTTCAAAACTGAGTGTTGTGGGTTCAAGTCCTGCCACCCCCG	SeC	1	TCA	54.02
URS0000C08A6E_60711	GGCTGTGTGGCCTAATGGATAAGGCATCTGACTTCAGATCAGAAGATTGCAGGTTTGAGTCACTGCTGTGGTCA	SeC	1	TCA	51.13	x
URS00006C14B2_60711	GTAGTCGTGGCCGAGTGGTTAAGGCGATGGACTAGAAATCCATTGGGGTTTCCCCGCGCAGGTTCGAATCCTGCCGACTACG	Ser	1	AGA	88.5
URS000038D8D3_60711	GTAGTCGTGGCCGAGTGGTTAAGGCGATGGACTAGAAATCCATTGGGGTCTCCCCGCGCAGGTTCGAATCCTGCCGACTACG	Ser	1	AGA	88.01
URS0000C75AA6_60711	GTAGTCGTGGCCGAGTGGTTAAGGCGATGGACTAGAAATCCATTGGGGTTTCCCCGCGCAGGTTCGACTCCTGCCGACTACG	Ser	1	AGA	85.56
URS0000C5B2FC_60711	GTAGTCGTGGCCGAGTGGTTAAGGCGATGGACTAGAAATCCACTGGGGTCTCCCCACGCAGGTTCGAATCCTGCCGACTACG	Ser	1	AGA	81.88	x
URS00001C3F54_60711	GCTGTGATGGCCGAGTGGTTAAGGCGTTGGACTCGAAATCCAATGGGGTCTCCCCGCGCAGGTTCGAATCCTGCTCACAGCG	Ser	1	CGA	92.09
URS0000278E1B_60711	GTCACGGTGGCCGAGTGGTTAAGGCGTTGGACTCGAAATCCAATGGGGTTTCCCCGCACAGGTTCGAATCCTGTTCGTGACG	Ser	1	CGA	89.14
URS0000641A5B_60711	GCTGTGATGGCCGAGTGGTTAAGGCGTTGGACTCGAAATCCAATGGGGATTCCCCGCGCAGGTTCAAATCCTGCTCACAGCG	Ser	1	CGA	88.07
URS0000C50416_60711	GCTGTGATGGCCGAGTGGTTAAGGTGTTGGACTCGAAATCCAATGGGGTCTCCCCACGCAGGTTCAAATCCTGCTCACAGCG	Ser	1	CGA	87	x
URS0000664EAD_60711	GACGAGGTGGCCGAGTGGTTAAGGCGATGGACTGCTAATCCATTGTGCTCTGCACGCGTGGGTTCGAATCCCACCTTCGTCG	Ser	1	GCT	86.8
URS0000C4D0A5_60711	GACGAGGTGGCCGAGTGGTTAAGGTGATGGACTGCTAATCCATTGTGCTCTGCACGCGTGGGTTCGAATCCCACCCTCGTCG	Ser	1	GCT	86.65
URS00004CF258_60711	GACGAGGTGGCCGAGTGGTTAAGGCGATGGACTGCTAATCCATTGTGCTTTGCACGCGTGGGTTCGAATCCCATCCTCGTCG	Ser	1	GCT	85.83
URS00002034DC_60711	GACGAGGTGGCCGAGTGGTTAAGGCGATGGACTGCTAATCCATTGTGCTCTGCACGCGTGGGTTCGAATCCCATCCTCGTCG	Ser	1	GCT	85.34
URS0000092302_60711	GCAGCGATGGCCGAGTGGTTAAGGCGTTGGACTTGAAATCCAATGGGGTCTCCCCGCGCAGGTTCGAACCCTGCTCGCTGCG	Ser	1	TGA	90.86
URS000037D0FB_60711	GTAGTCGTGGCCGAGTGGTTAAGGCGATGGACTTGAAATCCATTGGGGTTTCCCCGCGCAGGTTCGAATCCTGCCGACTACG	Ser	1	TGA	88.73
URS00006D4008_60711	GTAGTCGTGGCCGAGTGGTTAAGGCGATGGACTTGAAATCCATTGGGGTCTCCCCGCGCAGGTTCGAATCCTGCCGACTACG	Ser	1	TGA	88.25
URS000071F659_60711	GTAGTCGTGGCCGAGTGGTTAAGGCGATGGACTTGAAATCCATTGGGGTTTCCCCGCGCAGGTTCGAATCCTGCCGGCTACG	Ser	1	TGA	87.56
URS0000C6A446_60711	GGAAGCTTACCCAAGTGGTTGAAGGGATCAGTCTTGAAAACTGAGAGGTGCTGAAAAAGTGCGCAGGGGTTCGAATCCCTTAGCTTCCG	Ser	1	TGA	46.24
URS000062F395_60711	GCCTGGATAGTTCAGTTGGTAGAGCATCAGACTTAATCAGAGGGTCCAGGGTTCAAGTCCCTGTTTGGGTG	Sup	1	TTA	56.39
URS00000A1A88_60711	GGCGCCGTGGCTTAGTTGGTTAAAGCGCCTGTCTAGTAAACAGGAGATCCTGGGTTCGAATCCCAGCGGTGCCT	Thr	1	AGT	84.06
URS000047B05D_60711	GGCTCCGTGGCTTAGCTGGTTAAAGCGCCTGTCTAGTAAACAGGAGATCCTGGGTTCGAATCCCAGCGGGGCCT	Thr	1	AGT	83.05
URS00006B0F93_60711	GGCCCTGTGGCTTAGCTGGTCAAAGCGCCTGTCTAGTAAACAGGAGATCCTGGGTTCGAATCCCAGCGGGGCCT	Thr	1	AGT	80.3
URS0000C29186_60711	GGCTCCGTGGCTTAGTTGGTTAAAGCGCCTGTCTAGTAAACAGGAGATCCTGGGTTCGAGTCCCAGTGGGGCCT	Thr	1	AGT	80.22
URS000066BBBE_60711	GGCTTCGTGGCTTAGCTGGTTAAAGCGCCTGTCTAGTAAACAGGAGATCCTGGGTTCAAATCCCAGCGAGGCCT	Thr	1	AGT	79.86
URS0000671A85_60711	GGCGCTGTGGCTTAGCTGGTTAAAGCGCCTGTCTAGTAAACAGGAGATCCTGGGTTCGAATCCCAGCGGTGCCT	Thr	1	AGT	79.72
URS0000C6D999_60711	AGCACCAGGGCTTAGTTGGTTAAAGCACCCGTCTAGTAAACAGGAGATCCAGGGTTTGAATCCCAGCGGTGCCT	Thr	1	AGT	45.05	x
URS00001D9AFB_60711	GGCGCGGTGGCCAAGTGGTAAGGCGTCGGTCTCGTAAACCGAAGATCACGGGTTCGAACCCCGTCCGTGCCT	Thr	1	CGT	80.42
URS0000231E4E_60711	GGCTCTGTGGCTTAGTTGGCTAAAGCGCCTGTCTCGTAAACAGGAGATCCTGGGTTCGAATCCCAGCGGGGCCT	Thr	1	CGT	80.3
URS00002D4542_60711	GGCGCGGTGGCCAAGTGGTAAGGCGTCGGTCTCGTAAACCGAAGATCGCGGGTTCGAACCCCGTCCGTGCCT	Thr	1	CGT	79.77
URS0000641C93_60711	GGCTCTATGGCTTAGCTGGTTAAAGCGCCTGTCTCGTAAACAGGAGATCCTGGGTTCGACTCCCAGTGGGGCCT	Thr	1	CGT	78.43	x
URS0000C17016_60711	GCCGAATTAGTTTAGTGGTAAAACGAGTCAATGGTAATGACTTGAGAAGTGTTCGATTCACTTATTCGGCA	Thr	1	GGT	54.44	x
URS0000023412_60711	GGCTCCATAGCTCAGTGGTTAGAGCACTGGTCTTGTAAACCAGGGGTCGCGAGTTCGATCCTCGCTGGGGCCT	Thr	1	TGT	83.03
URS000021550A_60711	GGCTCCATAGCTCAGGGGTTAGAGCACTGGTCTTGTAAACCAGGGGTCGCGAGTTCAAATCTCGCTGGGGCCT	Thr	1	TGT	79.46
URS000071BE8D_60711	GGCTCCATAGCTCAGGGGTTAGAGCACTGGTCTTGTAAACCAGGGGTCGCGAGTTCAATTCTCGCTGGGGCCT	Thr	1	TGT	79.22
URS0000C4ED67_60711	GGCTCTATGGCTTAGTTGGTTAAAGCGCCTGTCTTGTAAACAGGAGATCCTGGGTTCGAATCCCAGTAGCGCCT	Thr	1	TGT	79.18
URS00000F30A4_60711	GGCCCTATAGCTCAGGGGTTAGAGCACTGGTCTTGTAAACCAGGGGTCGCGAGTTCAAATCTCGCTGGGGCCT	Thr	1	TGT	78.79
URS000064F3B4_60711	GGCTCCATAGCTCAGGGGTTAGAGCACTGGTCTTGTAAACCAGGGGTCGTGAGTTCAAATCTCGCTGGGGCCT	Thr	1	TGT	75.16
URS0000C0DCF6_60711	GGATCTGTGGCTTAGTTGGCTAAAGTGCCTGCGTTGTAAACAGGAGATCCTGGGTTCGAATCCCAGCGGGGCCT	Thr	1	TGT	60.25
URS0000C45C8F_60711	GCCGAATTAGCTTAGTGGTAAAAGCGATCGACTTGTAATCGATTGAGATGGGTTAGAATCCTGTATTCGGCA	Thr	1	TGT	52.3	x
URS00001618FC_60711	GGCCTCGTGGCGCAACGGTAGCGCGTCTGACTCCAGATCAGAAGGTTGCGTGTTCAAATCACGTCGGGGTCA	Trp	1	CCA	74.81
URS00001A72CE_60711	GACCTCGTGGCGCAATGGTAGCGCGTCTGACTCCAGATCAGAAGGTTGCGTGTTCAAGTCACGTCGGGGTCA	Trp	1	CCA	74.8
URS0000222FD2_60711	GACCTCGTGGCGCAACGGTAGCGCGTCTGACTCCAGATCAGAAGGTTGCGTGTTCAAATCACGTCGGGGTCA	Trp	1	CCA	74
URS0000703C7A_60711	GACCTCGTGGCGCAACGGTAGCGCGTCTGACTCCAGATCAGAAGGTTGCGTGTTCAAGTCACGTCGGGGTCA	Trp	1	CCA	72.35
URS000038F4B2_60711	GACCTCGTGGCGCAACGGTAGCGCGTCTGACTCCAGATCAGAAGGCTGCGTGTTCGAATCACGTCGGGGTCA	Trp	1	CCA	71.65
URS0000C8AACB_60711	GACCTTGTGGCACAACGGTAGCGCATCTGACTCCAGATCAGAAGGTTGCGTGTTCAAATCACGTTAGGGTCA	Trp	1	CCA	63.36
URS0000C78F8A_60711	GGCCTTGTGGTGCAACGGTAGTGTGTCTGACTCCAGATCAGAAGGTTGTATGTTCAAATCATGTTGGGGTTG	Trp	1	CCA	46.47	x
URS0000C29342_60711	CCTTCGATAGCTCAGTTGGTAGAGCGGAGGACTGTAGGTTCTTTAAACCAAGGTATCCTTAGGTCGCTGGTTCGAATCCGGCTCGAAGGA	Tyr	1	GTA	78.38	intron
URS0000C59C9A_60711	CCTTCGATAGCTCAGTTGGTAGAGCGGAGGACTGTAGTTGGATATTTCCGTAGACATCCTTAGGTCGCTGGTTCGAATCCGGCTCGAAGGA	Tyr	1	GTA	77.86
URS0000C5B495_60711	CCTTCGATAGCTCAGTTGGTAGAGCGGAGGACTGTAGCCTGTAGAAATATCTGTGGACATCCTTAGGTCGCTGGTTCGATTCCGGCTCGAAGGA	Tyr	1	GTA	77.16
URS0000C14E3D_60711	CCTTCGATAGCTCAGTTGGTAGAGCGGAGGACTGTAGTGGTTGGAACAGTGGCAATCCTTAGGTCGCTGGTTCGATTCCGGCTCGAAGGA	Tyr	1	GTA	76.64
URS0000691052_60711	CCTTCGATAGCTCAGCTGGTAGAGCGGAGGACTGTAGATTGTACAGACATTGTGGACATCCTTAGGTCGCTGGTTCGATTCCGGCTCGAAGGA	Tyr	1	GTA	75.22
URS0000C1E5C0_60711	CCTTCGATAGCTCAGCTGGTAGAGCGGAGGACTGTAGTACTTGTCGTGTTGTCATCCTTAGGTCGCTGGTTCGATTCCGGCTCGAAGGA	Tyr	1	GTA	74.5
URS0000C20F30_60711	CCTTCGATAGCTCAGCTGGTAGAGCGGAGGACTGTAGACTGCAGAGAAGTTCGTAGACATCCTTAGGTCGCTGGTTCGATTCCGGCTCGAAGGA	Tyr	1	GTA	74.35
URS0000C15B71_60711	CCTTCGATAGCTCAGCTGGTAGAGCGGAGGACTGTAGACTGCTGAAAAGTCTGTGGACATCCTTAGGTCGCTGGTTCGATTCCGGCTCGAAGGA	Tyr	1	GTA	74.21
URS0000C6FA11_60711	CCTTCGATAGCTCAGCTGGTAGAGCGGAGGACTGTAGGGGTTTGAATATAGTCATCCTTAGGTCGCTGGTTCGAGTCCGGCTCGGAGGA	Tyr	1	GTA	73.54
URS00000E07AE_60711	CCTTCGATAGCTCAGCTGGTAGAGCGGAGGACTGTAGCTACTTCCTCAGCAGGAGACATCCTTAGGTCGCTGGTTCGATTCCGGCTCGAAGGA	Tyr	1	GTA	73.04
URS00006CC86E_60711	CCTTCGATAGCTCAGCTGGTAGAGCGGAGGACTGTAGGCGCGCGCCCGTAGCCATCCTTAGGTCGCTGGTTCGATTCCGGCTCGAAGGA	Tyr	1	GTA	70.33
URS0000C58E56_60711	CCTTCGATAGCTCAGCTGGTAGAGCGGAGGACTGTAGCTACTTCCTCAGTAGGAGATGTCCTTAGGTCACTGGTTTGATTCCAGCTTGAAGGA	Tyr	1	GTA	52.71	x
URS0000C76031_60711	GCTGAAATAGCTCAATTGGGAGAGCGTTAGACTGACCAGATCTTAAAGGTACCTGGTTCAACCCCGGGTTTCAGCC	Undet	1	NNN	46.37
URS0000C3E900_60711	GTTTCTGTAGTGTAGTGGTTATCACGTTCGCCTAACACGCGTAAAGGTACCCGGTTCGAAACCGGGCGGGAACA	Val	1	AAC	69.06	x
URS00002064F6_60711	GTTTCCGTAGTGTAGTGGTTATCACGTTCGCCTCACACGCGAAAGGTCCCCGGTTCGAAACCGGGCGGAAACA	Val	1	CAC	87.39
URS0000C7C03B_60711	GTTTCTGTAGTGTAGCGGTCATCACGTTCGCCTCACACGCGAAAAGTCCCCGGTTCGATCCCGGGCGGAAACA	Val	1	CAC	78.31	x
URS0000716F97_60711	GGTTCCATAGTGTAGTGGTTATCACGTCTGCTTTACACGCAGAAGGTCCTGGGTTCGATCCCCAGTGGAACCA	Val	1	TAC	86.54
URS000070B37B_60711	GGTTCCATAGTGTAGTGGTTATCACGTCTGCTTTACACGCAGAAGGTCCTGGGTTCGAGCCCCAGTGGAACCA	Val	1	TAC	85.12
URS000038803E_60711	GGTTCCATAGTGTAGCGGTTATCACGTCTGCTTTACACGCAGAAGGTCCTGGGTTCGAGCCCCAGTGGAACCA	Val	1	TAC	82.67
URS0000C74B20_60711	GGAATGTTAGCTCAGCGGGAGAGCAACTGCCTTACAAGCAGTAGGTCGGGGGTTCAAGTCCCTCACAATCCA	Val	1	TAC	66.25
URS0000C84EB2_60711	GGTTCTATAGTGAAGTGGTTATCACATCTGCTTTACACACAGAAGGTCCTGGGTTCAAGTTCTGGTGGAACCA	Val	1	TAC	54.72

## Sheet: original
name	sequence	tRNA_type	tRNA_number	anticodon	tRNA_score
URS0000705C26_60711	GGGGGTGTAGCTCAGTGGTAGAGCGCATGCTTAGCATGCATGAGGTCCTGGGTTCAATCCCCAGCACCTCCA	Ala	1	AGC	80.27
URS0000282AB2_60711	GGGGGTGTAGCTCAGTGGTAGAGCGCGTGCTTAGCATGCACGAGGCCCCGGGTTCAATCCCCGGCACCTCCA	Ala	1	AGC	77.18
URS000047C79B_60711	GGGGGTGTAGCTCAGTGGTAGAGCGCGTGCTTAGCATGTACGAGGTCCCGGGTTCAATCCCCGGCACCTCCA	Ala	1	AGC	76.69
URS0000209048_60711	GGGGATGTAGCTCAGTGGTAGAGCGCATGCTTAGCATGCATGAGGTCCCGGGTTCGATCCCCAGCATCTCCA	Ala	1	AGC	75.78
URS0000C38FE6_60711	GGGGGTATAGCTCAGTGGTAGAGCGCGTGCTTAGCATGCACGAGGCCCTGGGTTCAATCCCCAGTACTTCCA	Ala	1	AGC	73.39
URS0000C14474_60711	GGGGGTGTAGCTCAGCGGTAGAGCGCGTGCTTAGCATGCACGAGGCCCTGGGTTCAATCCCCAGCACCTCCA	Ala	1	AGC	73.23
URS000065D0B2_60711	GGGGAATTAGCTCAAGTGGTAGAGCACTCGCTTAGCATGCGAGAGGTAGTGGGATCGATACCCACATTCTCCA	Ala	1	AGC	64.64
URS00003D2CC9_60711	GGGGGATTAGCTCAAATGGTAGAGCGCTCGCTTAGCATGCGAGAGGTAGCGGGATCGATGCCCGCATCCTCCA	Ala	1	AGC	63.68
URS0000643F30_60711	GGGGAATTAGCTCAGGCGGTAGAGCGCTCGCTTAGCATGCGAGAGGTAGCGGGATCGACGCCCGCATTCTCCA	Ala	1	AGC	63.36
URS000052A1C9_60711	GGGGAATTAGCTCAAATGGTAGAGCGCTCGCTTAGCATGCGAGAGGTAGCGGGATCGATGCCCGCATTCTCCA	Ala	1	AGC	63.06
URS0000636BA8_60711	GGGGAATTAGCTCAAGTGGTAGAGCGCTTGCTTAGCATGCAAGAGGTAGTGGGATCGATGCCCACATTCTCCA	Ala	1	AGC	62.45
URS00006EC823_60711	GGGGAGTTAGCTCAAGTGGTAGAGCGCTTGCTTAGCATGCAAGAGGTAGTGGGATCGATGCCCACATTCTCCA	Ala	1	AGC	62.13
URS00006ABF41_60711	GGGGAATTAGCTCAGGTGGTAGAGCGCTTGCTTAGCATGCAAGAGGTAGCAGGATCAACGCCTGCATTCTCCA	Ala	1	AGC	60.67
URS0000C58995_60711	GGGGAATTAGCTCAAGTGGTAGAGCGCTTGCTTAGCATGCAAGAGGTAGTGGGATAGATGCCCACATTCTCCA	Ala	1	AGC	54.55
URS0000C0C9F8_60711	GGGGATGTAGTTCAGTGGTAGAGTGCATGCTTAGCATGCATGGGGCCCTCAGTTCAATCCCTAGCACCTCCA	Ala	1	AGC	48.59
URS0000C11956_60711	GGGGAATTAGCTCAAGTGGTAGAGCACTTGCTTAGCATACAAGAGGTAGTGGGATTGATGCCCACGTTCTCCA	Ala	1	AGC	42.21	x
URS00005B30A9_60711	GGGGATGTAGCTCAGTGGTAGAGCGCATGCTTCGCATGTATGAGGCCCCGGGTTCGATCCCCGGCATCTCCA	Ala	1	CGC	74.81
URS00006F4537_60711	GGGGATGTAGCTCAGTGGTAGAGCGCGCGCTTCGCATGTGTGAGGTCCCGGGTTCAATCCCCGGCATCTCCA	Ala	1	CGC	73.12
URS000038D768_60711	GGGGGTGTAGCTCAGTGGTAGAGCGCGTGCTTCGCATGTACGAGGCCCCGGGTTCGACCCCCGGCTCCTCCA	Ala	1	CGC	70.09
URS0000C56764_60711	GGGGGTGTAGCTCAGTGGTAGAGCGCGTGCTTCGCATGTACGAGGTCACTGGTTCAATCCCTGGTGCCTCCA	Ala	1	CGC	61.35	x
URS0000C30405_60711	GGGGGTATAGCTCAGTGGTAGAGCGCGTGCTTGGCATGCACGAGGTCCTGGGTTCAATCCCCAGTACCTCCA	Ala	1	GGC	79.67
URS00006689C8_60711	GGCTCTGTGGCTTCGTGGATTAAAGTACTTGTCTGGCAAACAGGAGATGCTGGGTTTCAATCCCAGCAGGGCCT	Ala	1	GGC	46.34	x
URS0000C82B70_60711	GGGGATGTAGCTCAGTGGTAGAGCGCGTGCTTTGCATGCACGAGGTCCCGGGTTCGATCCCCGGCGTCTCCA	Ala	1	TGC	82
URS0000C633F8_60711	GGGGATGTAGCTCAGTGGTAGAGCGCATGCTTTGCATGCATGAGGTCCCGGGTTCGATCCCCGGCATTTCCA	Ala	1	TGC	81.23
URS0000113B9B_60711	GGGGATGTAGCTCAGTGGTAGAGCGCATGCTTTGCATGCATGAGGCCCCGGGTTCGATCCCCGGCATCTCCA	Ala	1	TGC	79.03
URS00006E454A_60711	GGGGGTGTAGCTCAGTGGTAGAGCGCATGCTTTGCATGTATGAGGCCCTGGGTTCGATCCCCAGCACCTCCA	Ala	1	TGC	73.57
URS0000320FD9_60711	GGGGATGTAGCTCAGTGGTAGAGCGCATGCTTTGCATGTATGAGGCCCCGGGTTCAATCCCCGGCATCTCCA	Ala	1	TGC	72.71
URS00006F9CD2_60711	GGGGGTGTAGCTCAGTGGTAGAGCGCATGCTTTGCATGCATGAGGCCCCGGGTTCGATCCCCAGCACCTCCA	Ala	1	TGC	72.54
URS000064B6FC_60711	GGGGGTGTAGCTCAGTGGTAGAGCGCATGCTTTGCATGTATGAGGCCTCGGGTTCGATCCCCGACACCTCCA	Ala	1	TGC	70.95
URS00006E4ABF_60711	GGGGATGTAGCTCAGTGGTAGAGCGCTTGCTTTGCATGTATGAGGCCCCGGGTTCGATCCCCGGCATCTCCA	Ala	1	TGC	70.2
URS0000C60F5F_60711	GGGGATTTAGCTCAGTTTGGAAGAGCATCTGATTTGCACTCAGAAGGTCGTGGGTTCGAACCCCATAGTCTCCA	Ala	1	TGC	69.16
URS0000C3F4AE_60711	GGGGATGTAGCTCAGTGGTACAGCACATGCTTTGCATGTATGAGGCCCCGGGTTCAATCCCCGGCATCTCCA	Ala	1	TGC	65.36
URS0000C71C9D_60711	GGGCGTATAGCTCAGTGGTAGAGCACATGCTTTGCGTGTGTGAGGTCCAGGGTTCAATGTCCAGCACTTCCA	Ala	1	TGC	40.24	x
URS0000416E93_60711	GGGCCAGTGGCGCAATGGATAACGCGTCTGACTACGGATCAGAAGATTCCAGGTTCGACTCCTGGCTGGCTCG	Arg	1	ACG	72.37
URS00002DDD59_60711	GGGCCAGTGGCGCAATGGATAACGCGTCTGACTACGGATCAGAAGATTCTAGGTTCGACTCCTGGCTGGCTCG	Arg	1	ACG	68.07
URS0000C5E26D_60711	GGGCCAGTGGCGCAATGGATAACGCGTCTGACTACGGATCAGAAGATTCCAGGTCCGACTCCTGGCTGGCTCG	Arg	1	ACG	64.45
URS000067C79F_60711	GGGCCAGTGGCGCAATGGATAACGCGTCTGACTACGGATCAGAAGACTCTAGGTTCGACTCCTGGCTGGCTCG	Arg	1	ACG	63.98	x
URS0000C7F4AC_60711	GGCCGCGTGGCCTAATGGATAAGGCGTCTGATTCCGGATCAGAAGATTAAGGGTTCGAGTCCCTTCGTGGTCG	Arg	1	CCG	70.53
URS00001D909A_60711	GGCCGCGTGGCCTAATGGATAAGGCGTCTGATTCCGGATCAGAAGATTGAGGGTTCGAGTCCCTTCGTGGTCG	Arg	1	CCG	69.88
URS000059900F_60711	GACCCAGTGGCCTAATGGATAAGGCATCAGCCTCCGGAGCTGGGGATTGTGGGTTCGAGTCCCATCTGGGTCG	Arg	1	CCG	65.49	x
URS00002D7BB5_60711	GCCCCAGTGGCCTAATGGATAAGGCACTGGCCTCCTAAGCCAGGGATTGTGGGTTCGAGTCCCACCTGGGGTA	Arg	1	CCT	73.88
URS0000390F3A_60711	GCCCCAGTGGCCTAATGGATAAGGCACTGGCCTCCTAAGCCAGGGATTGTGGGTTCGAGTCCCACCTGGGGTG	Arg	1	CCT	73.41
URS000005A7A9_60711	GCCCCGGTGGCCTAATGGATAAGGCATTGGCCTCCTAAGCCAGGGATTGTGGGTTCGAGTCCCACCCGGGGTA	Arg	1	CCT	71.53
URS00003A4B65_60711	GCCCCAGTGGCCTAATGGATAAGGCATTGGCCTCCTAAGCCAGGGATTGTGGGTTCGAGTCCCATCTGGGGTG	Arg	1	CCT	67.28	x
URS000044C258_60711	CTCCTAATAGCTCAATGGATAGAGCACTAGCTTGCGGTGCTAGAGGTTATAAGTTCGACTCTTATTTAGGAGG	Arg	1	GCG	63.68	x
URS00000CC06A_60711	GGCCGCGTGGCCTAATGGATAAGGCGTCTGACTTCGGATCAGAAGATTGCAGGTTCGAGTCCTGCCGCGGTCG	Arg	1	TCG	76.93
URS00006D69C0_60711	GACCACGTGGCCTAATGGATAAGGCGTCTGACTTCGGATCAGAAGATTGAGGGTTCGAATCCCTCCGTGGTTA	Arg	1	TCG	72.33
URS000066103F_60711	GACCGCGTGGCCTAATGGATAAGGCGTCTGACTTCGGATCAGAAGATTGAGGGTTCGAGTCCCTTCGTGGTCG	Arg	1	TCG	70.52
URS0000677EA0_60711	GACCACGTGGCCTAATGGATAAGGCGTCTGACTTCGGATCAGAAGATTGAGGGTTCGAATCCCTTCGTGGTTA	Arg	1	TCG	69.55
URS00001F9D54_60711	GACCACGTGGCCTAATGGATAAGGCGTCTGACTTCGGATCAGAAGATTGAGGGTTCGAATCCCTTCGTGGTTG	Arg	1	TCG	69.08
URS0000C29756_60711	GGCTCGTTGGTCTAGGGGTATGATTCTCGCTTTCGGTGAGAGAGGTTCTGGGTTCAAATCCCAGACGAGCCC	Arg	1	TCG	63.92
URS0000C047D2_60711	ACACCTATAGCTTAATTGGATAAAGCATTTGACTTCGGATCAAAAGAGTGTAGGTTCAAGTCCTGCTAGGTGTG	Arg	1	TCG	58.9	x
URS000007E37F_60711	GTCTCTGTGGCGCAATGGACGAGCGCGCTGGACTTCTAATCCAGAGGTTCCGGGTTCGAGTCCCGGCAGAGATG	Arg	1	TCT	76.29	intron
URS0000640695_60711	GGCTCCGTGGCGCAATGGATAGCGCATTGGACTTCTAGAGGCTGAAGGCATTCAAAGGTTCCGGGTTCGAGTCCCGGCGGAGTCG	Arg	1	TCT	71.18
URS00006772C0_60711	GGCTCTGTGGCGCAATGGATAGCGCATTGGACTTCTAGATAGTTAGAGAAATTCAAAGGTTGTGGGTTCGAGTCCCACCAGAGTCG	Arg	1	TCT	71.13
URS0000C544AF_60711	GGCTCTGTGGCGCAATGGATAGCGCATTGGACTTCTAGTGACGAGTTAGAGCAATTCAAAGGTTGTGGGTTCGAATCCCACCAGAGTCG	Arg	1	TCT	70.76
URS000062B8DF_60711	GGCTCTGTGGCGCAATGGATAGCGCATTGGACTTCTAGCCTGACTCGAGAGATTCAAAGGTTGCGGGTTCGAGTCCCGCCAGAGTCG	Arg	1	TCT	69.29
URS0000860615_60711	GTAGCAATAGCTCAATTGGGATAGAGCACAAACCTTCTAAGTTTGCGGTTGTAGGTTCGAGTCCTTCTTGCTACG	Arg	1	TCT	55.09
URS0000C0C71C_60711	GGCTCTGTGGCGCAATGGATAGGGCATTGGACTTCTAGCTTGAGCTCTGGTGTGGTCACTCAAAGGTTGTGGGTTCGAGTCCCACCAGGGTCG	Arg	1	TCT	53.42	x
URS00002BFA9C_60711	GGCCATATAGCTCAGTGGTAGAGCAAACGGCTGTTAACCGTTTGGTCGCAGGTTCGATCCCTGCTGTGGCCG	Asn	1	GTT	83.79
URS00006D0B93_60711	GTCTCTGTGGCGCAATCGGTTAGCGCGTTCGGCTGTTAACCGAAAGGTTGGTGGTTCGATCCCACCCAGGGACG	Asn	1	GTT	83.66
URS000059D2BF_60711	GTCTCTGTGGCGCAATCGGTTAGCGCGTTCGGCTGTTAACCGAAAGGTTGGTGGTTCGAGCCCACCCAGGGACG	Asn	1	GTT	82.24
URS00006BE24E_60711	GTCTCTGTGGCGCAATCGGTTAGCGCATTCGGCTGTTAACCGAAAGGTTGGTGGTTCGAGCCCACCCAGGGACG	Asn	1	GTT	80.52
URS0000693C4D_60711	GTCTCTGTGGCGCAATCGGTTAGCGCGTTCGGCTGTTAACCGAAAGGTTGGTGGTTCAAGCCCACCCAGGGACG	Asn	1	GTT	80.5
URS0000959C28_60711	GTCTCTGTAGCGCAATCGGTTAGCGCGTTCGGCTGTTAACCGAAAGGTTGGTGGTTCAAGCCCACCCAGGGACG	Asn	1	GTT	80.1
URS00006C0AFF_60711	GTCTCTGTGGCGCAATCGGTGAGCGCGTTCGGCTGTTAACCGAAAGGTTGGTGGTTCGAGCCCACCCAGGGACG	Asn	1	GTT	78.67
URS0000C24DAB_60711	GTCTCTGTGGCGCAATCGGTTACCGCGTTCGGCTGTTAACCGAAAGGTTGGTGGTTCGAGCCCACCCAGGGACG	Asn	1	GTT	76.61
URS0000C893DC_60711	GTCTCTATGGCGCAATCGGTTAGCGCGTTCGGCTGTTAACTGAAAGGTTGGTGGTTCGAATCCACCCAGGGACG	Asn	1	GTT	75.06
URS0000C7664F_60711	GTCTCTGTGGCGCAATCGGTTAGCGCGTTCGGCTGTTAACCGGAAAGTTGGTTGTTCGAGCCCACCCAGGGACG	Asn	1	GTT	68.9
URS0000C84B7D_60711	GTTTCTGTGGCGTGATCGGTTAGCGCATTTGGCTGTTAACCGAAAGGTTGATGGTTCAAACCCACCCAGGGATG	Asn	1	GTT	53.32
URS0000C09F26_60711	GTTTCAGTGGCGCAATCGGTTAGCGTGTTGGGCTGTTAGTCATAAAGATTGGTGGTTCAAGCCCACCCAGGGACC	Asn	1	GTT	42.09
URS0000C05EE8_60711	GTCTCTGTGGCGCAATGGGTTCGCGCGTTCCGCTGTTAACCTGAAAGTTGGTGGTTCGAGCTCATCCAGGAACG	Asn	1	GTT	37.57	x
URS0000C430C4_60711	TAGATTAAAGCCAGTTGGTTAGGGTATTTAGCTGTTAACTAAAATTTGGTGGGTTTGAGTCCCATTGATCTAG	Asn	1	GTT	27.88
URS0000C3D129_60711	GGGGATATAGCTCAGTGGTAGAGTGTGTACTTATCATGCACAAGGTCTTGGGCTCATTCCCCAGTACCTCCA	Asp	1	ATC	47.32
URS000013899F_60711	TCCTCGTTAGTATAGTGGTTAGTATCCCCGCCTGTCACGCGGGAGACCGGGGTTCAATTCCCCGACGGGGAG	Asp	1	GTC	74.76
URS00006174C2_60711	TCCTCGTTAGTATAGTGGTGAGTATCCCCGCCTGTCACGCGGGAGACCGGGGTTCGATTCCCCGACGGGGAG	Asp	1	GTC	72.92
URS0000C878A0_60711	TCCTCGTTAGTATAGTGGTGAGTATCCCCGCCTGTCACGCAGGAGACCGGGGTTCGATTCCCCGACGGGGAA	Asp	1	GTC	67.44
URS0000711717_60711	TCCTCGTTAGTATAGTGGTGAGTATCCCCGCCTGTCACGCGGGAGACCGGGGTTCGGTTCCCCGACGGGGAG	Asp	1	GTC	65
URS0000701B40_60711	TTCTTGTTAGTATAGTGGTGAGTATTCCCGCCTGTCACGCGGGAGACCAGGTTCAATTCCCTGATGGGAAG	Asp	1	GTC	54.35
URS0000C6C5E7_60711	GGGCTTTTGGTGTAGAGACCTAACATACCACACTGTCACTGTGGAGATCGCGGGTTTGAATCCCGTAGGGCCCG	Asp	1	GTC	48.94	x
URS00006AE2DC_60711	GGGGGTATAGCTCAGGGGTAGAGCATTTGACTACAGATCAAGAGGTCCCTGGTTCAAATCCAGGTGCCCCCT	Cys	1	ACA	73.91
URS0000C5000C_60711	AGGGGTATGGCTCAGGGGTAGAGCATCTGACTACAGATCAAGAGGTTCCTGGTTCAAACCCAGGTGCCCCCT	Cys	1	ACA	56.31
URS0000C7F53F_60711	AGGGGTATGGCTCAGGGGTAGAGCATATAACTACAGATCAAGAGGTCCCTGGTTCGAATCCAGGTGCCCCCT	Cys	1	ACA	56.1
URS0000C5D9EC_60711	GGGGGTAGAGTTCAGTGGTAGAACATTTGACTACAGATCAAGATGTCCCCAGTTCAAATCCGGGTACTCCCT	Cys	1	ACA	55.98
URS0000417A0F_60711	GGGGGTATAGCTCAGTGGTAGAGCATTTGACTGCAGATCAAGAGGTCCCCGGTTCAAATCCGGGTGCCCCCT	Cys	1	GCA	77.71
URS00001C9DE3_60711	GGGGGTATAGCTCAGTGGTAGAGCATTTGACTGCAGATCAAGAGGTCCCTGGTTCAAATCCAGGTGCCCCCT	Cys	1	GCA	77.65
URS000014D40F_60711	GGGGGTATAGCTCAGTGGTAGAGCATTTGACTGCAGATCAAGAGGTCCCTGGTTCAAATCCGGGTGCCCCCT	Cys	1	GCA	77.18
URS0000639938_60711	GGGGGTGTAGCTCAGTGGTAGAGCATTTGACTGCAGATCAAGAGGTCCCTGGTTCAAATCCAGGTACCCCCT	Cys	1	GCA	75.06
URS0000C844A8_60711	GGGGGTATAGCTCAGCGGTAGAGCATTTGACTGCAGATCAAGAGGTCCCTGGTTCAAATCCGGGTGCCCCCT	Cys	1	GCA	74.73
URS000042C3BF_60711	GGGGGTATAGCTCAGGGGTAGAGCATTTGACTGCAGATCAAGAGGTCCCCGGTTCAAATCCGGGTGCCCCCT	Cys	1	GCA	74.26
URS00003A8311_60711	GGGGGTATAGCTCAGGGGTAGAGCATTTGACTGCAGATCAAGAGGTCCCTGGTTCAAATCCAGGTGCCCCCT	Cys	1	GCA	74.2
URS00004D8C39_60711	GGGGGTATAGCTCAGGGGTAGAGCATTTGACTGCAGATCAAGAGGTCCCCAGTTCAAATCTGGGTGCCCCCT	Cys	1	GCA	71.19
URS0000715FFB_60711	GGGGGTATAGCTCAGGGGCAGAGCATTTGACTGCAGATCAAGAGGTCCCCGGTTCAAATCCGGGTGCCCCCT	Cys	1	GCA	70.34
URS0000C05C9E_60711	AGGGGTATAGCTCAGGGGTAGAGCATTTGACTGCAGATCAAGAGGTCCCTGGTTCAAATCCAGGTGCCCCCT	Cys	1	GCA	66.77
URS0000C5E7AC_60711	GGGGGTACGGCTCAAGGGTAGAGCATTTGACTGCAGATCAAGAGGTCCATGGTTCGAATCCAGGTGCCCCCT	Cys	1	GCA	58.75
URS0000C2A1CE_60711	AGGGGTTTAGCTCAGGGGTAGAGCATTTGACTGCAGATCAAGAGGTCCCTGATTCGAATCCAGGTGCCCCCT	Cys	1	GCA	54.38
URS0000C48474_60711	GGGGGTATAGCTTAGGGGTAGATCGTTTGGCTGCAGATCGAGTGGTCCCTGGTTCAAATCTGGGTGCCCTCT	Cys	1	GCA	47.35
URS0000C3DBD5_60711	GGGGGTGTAGCTCAGGGGTAGAGCACTGGACTGCAGACCAAGAGGCCCCCAGTTCAATTCCAGACACCCCCT	Cys	1	GCA	44.93
URS00002A8514_60711	GGTGTCTTAGCCAAGATGGTAAGGCATGGAGCTGCAACCTCCACATACATCAGTTCGAATCTGATAGACACCT	Cys	1	GCA	44.18
URS0000C2B987_60711	GGGGGTATAGCTCAGGGGCAGAGCACTGGACTGCAGACCAAGAGGCCCCCAGTTCAATTCCAGATACCCCCT	Cys	1	GCA	40.61
URS0000C52313_60711	GGGGGTATAGCTCAGAGATAGAGCACTGGACTGCAGAGCAAGAGGCCCCCAGTTCAATTCCAAATATCCCCT	Cys	1	GCA	28.05	x
URS0000415026_60711	GGTTCCATGGTGTAATGGTTAGCACTCTGGACTCTGAATCCAGCGATCCGAGTTCAAATCTCGGTGGAACCT	Gln	1	CTG	73.65
URS00006DBFC1_60711	GGTTCCATGGTGTAATGGTGAGCACTCTGGACTCTGAATCCAGCGATCCGAGTTCGAGTCTCGGTGGAACCT	Gln	1	CTG	70.16
URS0000701D68_60711	GGTTCCATGGTGTAATGGTTAGCACTCTGGACTCTGAATCCAGTAATCCGAGTTCAAGTCTCGGTGGAACCT	Gln	1	CTG	69.82
URS00006365BC_60711	GGTTCCATGGTGTAATGGTAAGCACTCTGGACTCTGAATCCAGCGATCCGAGTTCGAGTCTCGGTGGAACCT	Gln	1	CTG	68.84
URS0000C22D69_60711	GGTTCCATGGTGTAATGGTAAGCACTCTGGACTCTGAATCCAGTGATCCGAGTTCGAGCCTCGGTGGGACCT	Gln	1	CTG	68.17
URS0000C5AE55_60711	GGTTCCATGGTGTAATGGTTAGCACTCTGGACTCTGAATCCAACTATCCGAGGTCAAGTCTCGGTGGAACTT	Gln	1	CTG	49.05
URS000069C886_60711	GGTTCCATGGGGTAATGGTGAGCACTCTGGACTCTGAATTAAGTAAATCCGAGTTCAAATCTCGGTGGGACCT	Gln	1	CTG	45.49
URS0000C50017_60711	GGCAGACTGGTACAGTGGTTCAGCACCCAGGCTCTGCAGCCAGGTGTTGCCTGGGTTCAAATCCCAGCTCTGCCA	Gln	1	CTG	41.01
URS0000C2A282_60711	GGGTCCATGGTGTAATGGTGAGCGCTGTGGACTCTGAATACAATGATCAGAGTTCAAGTCTCAGTGGGACCT	Gln	1	CTG	38
URS0000C271AA_60711	GGTTCTAGGGGCTAATGGCTAGCGCTCTGGACTCTGAATCCAGCGATCCGAGTTCGAATCTCGGTGGGGTGT	Gln	1	CTG	36.48
URS0000C78D15_60711	GGCAGTGACGCCTAGTGGTTTAGAGCACAGCTTCTGGATCGAGACATTCCTGGGTTCAAATCCCAGCACTGTTG	Gln	1	CTG	28.39
URS0000C17010_60711	CCATGGTGTAATGGTAAGCACCCTGGACTCTGAATCCAGCAATCAGAGTTCCAGTCTCAGCGTGGA	Gln	1	CTG	23.62
URS000035EE7E_60711	GGTCCCATGGTGTAATGGTTAGCACTCTGGACTTTGAATCCAGCGATCCGAGTTCAAATCTCGGTGGGACCT	Gln	1	TTG	73.77
URS000070F1D2_60711	GGTCCCATGGTGTAATGGTTAGCACTCTGGACTTTGAATCCAGCAATCCGAGTTCGAATCTCGGTGGGACCT	Gln	1	TTG	71.88
URS00002901EC_60711	GGCCCCATGGTGTAATGGTTAGCACTCTGGACTTTGAATCCAGCGATCCGAGTTCAAATCTCGGTGGGACCT	Gln	1	TTG	68.31
URS0000C1E547_60711	GGCCCCATGGTGTAATGGTTAGCACTCTGGACTTTGAATCCAGCAATCCGAGTTCAAATCTCGGTGGGACCT	Gln	1	TTG	64.69
URS0000C2EA58_60711	TGGGCTGTAGCCAAGCGGTAAGGCAATGGACTTTGACTCCATGATGCGATGGTTCGAATCCCTCCAGCCCAG	Gln	1	TTG	54.53
URS0000C5BA02_60711	GGTCCCATGGTGCAATGGTTAGCACTCTGGACTTTGAATCCAGCAATCCGAGTTTGAATCTCAGTGAGACCT	Gln	1	TTG	52.83
URS0000C5AD21_60711	GACCGTGTGGCCTAATAGATAAGGGATCTGACTTTGGATCAGAAGATTGAGGGTTTGAGTCCCTTTGTGGTCA	Gln	1	TTG	43.55
URS0000C1F3D2_60711	GGCTGTGTACCTCAGTGGGCAGGGGTATGGACTTTGAAGCCAGACTATTTGGGTTCAAATCCCAGCTTGGCCT	Gln	1	TTG	39.46
URS0000C47285_60711	TAGGATGTGGTGTATTAGGTAGCACAGAGAATTTTGGATTCTCAGGGGTAGGTTCGAGTCCTATAATTCTAC	Gln	1	TTG	30.92
URS0000C0F2F4_60711	TAAGACGTGGTGTAATAGGTAGCACGGAGAATTTTGGGTTCTCAGGAGTAGGTTCAATTCCTATAGTTCTAG	Gln	1	TTG	28.47
URS0000C1CD40_60711	GACCATGTGGCCTAATGGAAAGGACATCTCACTTTGGGTCGGAAGATTGCGGGTTCAAGTCCTTTCATGGTCA	Gln	1	TTG	27.83
URS0000C3ABF1_60711	TAGGGTGTGGTGTGACAGGTAGCACAGAGAATTTTGGATTCTCAGGGGTAGGTTCAATTCCTATAGTTCTAG	Gln	1	TTG	26.54
URS0000C6851F_60711	TAGGATGTGGTGTGATAGGTAGCACGAAGAATTTTGGATTCTCAGGGGTAGGTTCAATTCCTATATTCTAG	Gln	1	TTG	23.19
URS0000C67DBD_60711	ACGTGGTGTAATAGGTAGCATGTAGAATTTTGGATTCTCAGGGGTAGGTTCAATTCCTATAGAATGTA	Gln	1	TTG	22.55
URS0000C5CA85_60711	TAGGACAGGGTGTGATGGGTAGCATGGAGAACTTTGGATTCTCAGGGATAGGTTCAATTCCTATGATTCTAG	Gln	1	TTG	21.89	x
URS00004F0321_60711	TCCCTGGTGGTCTAGTGGTTAGGATTCGGCGCTCTCACCGCCGCGGCCCGGGTTCGATTCCCGGTCAGGGAA	Glu	1	CTC	76.61
URS0000C6584B_60711	TCCCTGGTGGTCTAGTGGTTAGGATTCGGCGCTCTCACCGCCGCGGCCCCGGTTCAATTCCCGGTCAGGGAA	Glu	1	CTC	67.89
URS0000C1478E_60711	TCCCTGGTGGTCTAGTGGTTAGGATTCAGCGCCCTCACCGCCGCGGCCCGGGTTCGATTCCCGGTCAGGGAA	Glu	1	CTC	67.59	x
URS00003C9A26_60711	TCCCACATGGTCTAGCGGTTAGGATTCCTGGTTTTCACCCAGGCGGCCCGGGTTCGACTCCCGGTGTGGGAA	Glu	1	TTC	76.26
URS00002504CA_60711	TCCCATATGGTCTAGCGGTTAGGATTCCTGGTTTTCACCCAGGCGGCCCGGGTTCGACTCCCGGTATGGGAA	Glu	1	TTC	75
URS0000287398_60711	TCCCTGGTGGTCTAGTGGCTAGGATTCGGCGCTTTCACCGCCGCGGCCCGGGTTCGATTCCCGGTCAGGGAA	Glu	1	TTC	72.33
URS000072BBEB_60711	TCCCTGGTGGTCTAGTGGCTAGGATTCGGCGCTTTCACCGCTGCGGCCCGGGTTCGATTCCCGGTCAGGGAA	Glu	1	TTC	68.58
URS0000C1D3E3_60711	TCCCTGGTGGTCTAGTGGCTAGGATTCGGCGCTTTCAGCGCCGCGGCCCGGGTTCGATTCCCGGTCAGGGAA	Glu	1	TTC	66.5
URS0000C834CD_60711	TCCCTGGTGGTCTAGTGGCTAGGATTTGGCGCTTTCATCGCTGCGGCCCGGGTTCAATTCCCGGTCAGGGAA	Glu	1	TTC	62.78
URS0000C5179C_60711	TCCCTGGTGGTCTAGTGGCTAGGATTTGGCGTTTTCACTGCCGCGACCCGGGTTCGATTCCCAGTCAGGGAA	Glu	1	TTC	53.11
URS0000C832E9_60711	GGTCTGTTGGTGAAGTGATTAACACACATGCCTTTCACGCATGCACGCATGGGTTTGAATCCCATACAGATCG	Glu	1	TTC	50.27	x
URS00005C8FD6_60711	GCATTGGTGGTTCAGTGGTAGAATTCTCGCCTCCCACGCGGGAGACCCGGGTTCGATTCCCGGCCAATGCA	Gly	1	CCC	80.05
URS000072CC5D_60711	GCACTGGTGGTTCAGTGGTAGAATTCTCGCCTCCCACGCGGGAGACCCGGGTTCAATTCCCGGCCAGTGCA	Gly	1	CCC	78.8
URS0000502C74_60711	GCGCCGCTGGTGTAGTGGTATCATGCAAGATTCCCATTCTTGCGACCCGGGTTCGATTCCCGGGCGGCGCA	Gly	1	CCC	76.98
URS0000C20DEF_60711	GCATTGGTAGTTCAATGGTAGAATTCTCGCCTCCCACGCGGGAGACCCGGGTTCAATTCCCGGCCAATGCA	Gly	1	CCC	75.35
URS0000C7241E_60711	GCATGGGTGGTTCAGTGGTAGAATTCTCGCTTCCCACGCGGGAGGTCTGGGTTCAATTCCCGGCCCATGCA	Gly	1	CCC	71.95
URS0000C41D40_60711	GCACTGGTGGTTCAGTGGTAGAATTTTCGCCTCCCATGCAGGAGACCCAGGTTCAATTCCTGGCCAATGCA	Gly	1	CCC	62.26	x
URS000063FB43_60711	GCATGGGTGGTTCAGTGGTAGAATTCTCGCCTGCCACGCGGGAGGCCCGGGTTCGATTCCCGGCCCATGCA	Gly	1	GCC	82.15
URS0000C6215E_60711	GCGTTGGTGGTTCAGTGGTAGAATTCTCGCCTGCCACGCGGGAGGCCCGGGTTCGATTCCCGGCCAACGCA	Gly	1	GCC	81.85
URS000013B42D_60711	GCATTGGTGGTTCAGTGGTAGAATTCTCGCCTGCCACGCGGGAGGCCCGGGTTCGATTCCCGGCCAATGCA	Gly	1	GCC	81.62
URS00006E288A_60711	GCATTGGTGGTTCAGTGGTAGAATTCTCGCCTGCCACGCGGGAGACCCGGGTTCGATTCCCGGCCAATGCA	Gly	1	GCC	79.74
URS00006F6C5A_60711	GCATTGGTGGTTCAGTGGTAGAATTCTCGCCTGCCACGCGGGAGGCCCGGGTTCGATTCCTGGCCAATGCA	Gly	1	GCC	74.64
URS0000C852F8_60711	GCATTGGTGATTCAGTGGTAGAATTCTCGCCTGCCATGCGGGAGGCCTGGGTTCGATCCCCGGCCAATGCA	Gly	1	GCC	70.91
URS0000C7336E_60711	GTATTGGTGGTCCAGTGGTAGAATTCTCGCCTGCCACGTGGGAGGCCCGGGTTCGTTTCCCGGCCAATGCA	Gly	1	GCC	58.85
URS0000C890B4_60711	GCATGGGTAGTTCAGTGGTAGAATTCTCGCCTGCCACGCGGGAGGCCCAGGTTTGATTTCCGGTCCATGCA	Gly	1	GCC	57.9
URS0000520832_60711	GCAGAATTAGTTTAGTGATAAAATACAACCTTGCCAAGGTTGAGTCGTGAGTTTGATTCTCATATTCTGCT	Gly	1	GCC	48.17	x
URS00000AED6F_60711	GCGTTGGTGGTATAGTGGTTAGCATAGCTGCCTTCCAAGCAGTTGACCCGGGTTCGATTCCCGGCCAACGCA	Gly	1	TCC	76.83
URS000034AAC2_60711	GCGTTGGTGGTATAGTGGTGAGCATAGCTGCCTTCCAAGCAGTTGACCCGGGTTCGATTCCCGGCCAACGCA	Gly	1	TCC	73.26
URS0000BFD3FE_60711	GCAGCCATAGTTTAGTGATAAAATATTTGCCTTCCAAGCAAAGGATGAGGGTTTGATTCCCTTTGGCTGCT	Gly	1	TCC	52.49
URS0000C19911_60711	GCGTTGGTGGTATAGGGGTGAGCATAGCTGCCTTCCAAGCAGCTGACCCGTGTTCGATTCCTGGACAACGCA	Gly	1	TCC	47.79
URS0000C2FA83_60711	ACAGTGGTGGTTCAGCGGTAGAATTCTCGCCTTCCACAGAGAAGGCCCGGGTTCAGTTCCCAGCCAATGTA	Gly	1	TCC	31.92	x
URS000044BAE3_60711	GCCGTGATCGTATAGTGGTTAGTACTCTGCGTTGTGGCCGCAGCAACCTCGGTTCGAATCCGAGTCACGGCA	His	1	GTG	64.63
URS0000C76FDE_60711	GCGGTTATGGTGAAATGGTCAACACACCTGATTGTGGTCCAGGCATCTATGGGTTCGAATCCCATTAATCGCC	His	1	GTG	43.75	x
URS0000610FFE_60711	GGCCGGTTAGCTCAGTTGGTTAGAGCGTGGTGCTAATAACGCCAAGGTCGCGGGTTCGATCCCCGTACGGGCCA	Ile	1	AAT	80.66
URS000070B66D_60711	GGCCGGTTAGCTCAGTTGGTTAGAGCGTGGTGCTAATAACGCCAAGGTCGCGGGTTCGAGCCCCGTACGGGCCA	Ile	1	AAT	79.24
URS0000C2EC03_60711	GGCCGGTTAGCTCAGCTGGTTAGAGCGTGGTGCTAATAACGCCAAGGTCGCGGGTTCGACCCCCGTACGGGCCA	Ile	1	AAT	75.51
URS0000C51CC6_60711	GGCCGGTTAGCTCAGTTGGTTAGAGTGTGGTGCTAATAACGCCAAGGTCGCGGGTTCGATCCTCGTACGGGCCA	Ile	1	AAT	73.86
URS0000C1532E_60711	GGCTGGTTAGCTTAGCTGGTTATGAGCGTGGGGCTAATAACACCAAGCTTGCGGGTTCTATCCCCGTATGGGCCA	Ile	1	AAT	48.78	x
URS0000C049B6_60711	GGTCGGTTAGCTCAGTTGGTAAGAGCGTGGTGCTGATAACGCCAAGGTCGCGGGTTCGATTCCCGCACCGGCCA	Ile	1	GAT	79.5
URS0000686F8A_60711	GGTCGGTTAGCTCAGTTGGTAAGAGCGTGGTGCTGATAACGCCAAGGTCGCGGGCTCGATTCCCGCACCGGCCA	Ile	1	GAT	71.7
URS0000C1D46A_60711	GGTCGGTTAGCTCAGTTGGTAAGAGCGTGGTGCTGATAACACCAAGGTTGCGGGCTCGATTCCCGCACCGGCCA	Ile	1	GAT	67.72
URS0000C75940_60711	GGTCGGTTAGCTCAGTTGGTAAGAGTGTGGTGCTGATAACGTCAAGGTCGCGGGCTCGATTCCCGCACCGGCCA	Ile	1	GAT	64.13
URS0000981521_60711	GGAGGTATAGTTCAGTAGTAGAACACTCCCCTGATAAGGGAGAGGTCAATGGTGCGATCCCATTTGCTTCCA	Ile	1	GAT	58.82
URS0000C63F32_60711	GGTCGGTTAGCTCAGTTTGTAAGAGCGTGGTGCTGATAAGGCCAAGGTCACGGGCTTGATTCCCGTACCAGCCA	Ile	1	GAT	43.55	x
URS00006CAA11_60711	GCTCCAGTGGCGCAATCGGTTAGCGCGCGGTACTTATATGACAGTGCGAGCGGAGCAATGCCGAGGTTGTGAGTTCGATCCTCACCTGGAGCA	Ile	1	TAT	68.39	intron
URS0000700D52_60711	GCTCCAGTGGCGCAATCGGTTAGCGCGCGGTACTTATACAACAGTATATGTGCGGGTGATGCCGAGGTTGTGAGTTCGAGCCTCACCTGGAGCA	Ile	1	TAT	68.23
URS00004E1F23_60711	GCTCCAGTGGCGCAATCGGTTAGCGCGCGGTACTTATACAGCAGTACATGCAGAGCAATGCCGAGGTTGTGAGTTCGAGCCTCACCTGGAGCA	Ile	1	TAT	68.11
URS00006C946B_60711	GCTCCAGTGGCGCAATCGGTTAGCGCGCGGTACTTATAAGGCAGTATGTGTGCGAGTGATGCCGAGGTTGTGAGTTCGAGCCTCACCTGGAGCA	Ile	1	TAT	67.72
URS00006D6346_60711	GCTCCAGTGGCGCAATCGGTTAGCGCGCGGTACTTATAAGACAGTGCACCTGTGAGCTATGCCGAGGTTGTGAGTTCAAGCCTCACCTGGAGCA	Ile	1	TAT	65.72
URS0000C4D3B6_60711	GGGGCTATAGCTCAACTGGCAGAGCACACCTCTTATAAGGGTGCGGTTATGAGTTCGAACCTCATTAGTCCCA	Ile	1	TAT	58.95	x
URS000068755B_60711	GGTAGCGTGGCCGAGCGGTCTAAGGCGCTGGATTAAGGCTCCAGTCTCTTTGGGGGCGTGGGTTCGAATCCCACCGCTGCCA	Leu	1	AAG	72.16
URS0000630B8A_60711	GGTAGCGTGGCCGAGCGGTCTAAGGCGCTGGATTAAGGCTCCAGTCTCTTCGGAGGCGTGGGTTCGAATCCCACCGCTGCCA	Leu	1	AAG	71.96
URS0000120E41_60711	GGTAGCGTGGCCGAGCGGTCTAAGGCGCTGGATTAAGGCTCCAGTCTCTTCGGGGGCGTGGGTTCGAATCCCACCGCTGCCA	Leu	1	AAG	69.84
URS0000C654FE_60711	GGTAGTGTGGCCGAGCGGTCTAAGGCGCTGGATTAAGGCTCCAGTCTTTTCGGAGGCGTGGGTTCGAATCCCACCGCTGCCA	Leu	1	AAG	67.67
URS0000C68BAD_60711	GGTAGCGTGGCCCAGCGGTCTAATGCGCTGGATTAAGGCTCCAGTCTCTTCGGAGGCGTGGGTTCGAATCCCACCGCTGCCA	Leu	1	AAG	63.64	x
URS00006F4B95_60711	GTCAGGATGGCCGAGTGGTCTAAGGCGCCAGACTCAAGCTTGGCTTCCTCGTGTTGAGGATTCTGGTCTCCAATGGAGGCGTGGGTTCGAATCCCACTTCTGACA	Leu	1	CAA	69.73	intron
URS0000C60706_60711	GTCAGGATGGCCGAGTGGTCTAAGGCGCCAGACTCAAGTTACTGCTTCCCAAGTTTGGGGCTTCTGGTCTCCGCATGGAGGCGTGGGTTCGAATCCCACTTCTGACA	Leu	1	CAA	68.83
URS0000689714_60711	GTCAGGATGGCCGAGTGGTCTAAGGCGCCAGACTCAAGCTACGCTTCCCCGCGCTGGGGATTCTGGTCTCCAATGGAGGCGTGGGTTCGAATCCCACTTCTGACA	Leu	1	CAA	67.2
URS0000646838_60711	GTCAGGATGGCCGAGTGGTCTAAGGCGCCAGACTCAAGGTAAGCACCTTGCCTACGGGCGTTCTGGTCTCCGGATGGAGGCGTGGGTTCGAATCCCACTTCTGACA	Leu	1	CAA	65.84
URS0000C8A206_60711	GTCAGGATAGCCGAGTGGTCTAAGGCACCAGACTCAAGCTTAGGCTTCCCCCTCTGGAGGTTCGGATCTCCAAATGGAGGCATGGGTTTGAATCCCACTTCTGACA	Leu	1	CAA	45.35	x
URS000042F13F_60711	GTCAGGATGGCCGAGCGGTCTAAGGCGCTGCGTTCAGGTCGCAGTCTCCCCTGGAGGCGTGGGTTCGAATCCCACTCCTGACA	Leu	1	CAG	77.22
URS00000FB60D_60711	GTCAGGATGGCCGAGCGGTCTAAGGCGCTGCGTTCAGGTCGCAGTCTCCCCTGGAGGCGTGGGTTCGAATCCCACTTCTGACA	Leu	1	CAG	75.9
URS0000C0C3CF_60711	GTCAGGATGGCCGAGCTGTCTAAGGCGCTGCATTCAGGTCGCAGTCTCCCCTGGAGTTATGGGTTCAAGTCTCACTTCTGACA	Leu	1	CAG	39.2
URS0000C68183_60711	GTCAGGATAGCTGAGCAGTCTGAGGTGCTGCGTTCAGGTTGCAGCCTGCCCTGGAGGCGTGGGTTCGAATCCCACTCCTGAAA	Leu	1	CAG	37.62	x
URS000064E10F_60711	ACCAGGATGGCCGAGTGGTTAAGGCGTTGGACTTAAGATCCAATGGACATATGTCCGCGTGGGTTCGAACCCCACTCCTGGTA	Leu	1	TAA	80.77
URS00006F940C_60711	ACCAGAATGGCCGAGTGGTTAAGGCGTTGGACTTAAGATCCAATGGATTCATATCCGCGTGGGTTCGAACCCCACTTCTGGTA	Leu	1	TAA	79.52
URS00006D1ABD_60711	ACCGGGATGGCCGAGTGGTTAAGGCGTTGGACTTAAGATCCAATGGACGTATGTCCGCGTGGGTTCGAGCCCCACTCCCGGTA	Leu	1	TAA	79.31
URS0000C0CEC3_60711	ACCGGGATGGCCGAGTGGTTAAGGCGTTGGACTTAAGATCCAATGGGCTAGTGCCCGCGTGGGTTCAAACCCCACTCTCGGTA	Leu	1	TAA	77.74
URS00006DEA81_60711	GTTAAGATGGCAGAGCCTGGTAATTGCATAAAACTTAAAACTTTATAATCAGAGGTTCAACTCCTCTTCTTAACA	Leu	1	TAA	42.12
URS00006B9630_60711	GTTAAGATGGTAGAGCCTGGTAATTGCATAAAACTTAAAACTTTACAATCAGAGGTTCAATTCCTCTTCTTAACA	Leu	1	TAA	38.07
URS0000470D61_60711	GTTAAGATGGCAGAGCCCGGCAATTGCATAAAATTTAAAATTTTAAAACCAGAGGTTCAACCCCTCTTCTTAACA	Leu	1	TAA	37.6
URS0000362181_60711	GTTAAGATGGCAGAGCCCGGCAATTGCATAAAACTTAAAACTTTACAATCAGAGGTTCAACTCCTCTTCTTAACA	Leu	1	TAA	35.74
URS0000C37EC5_60711	GTTAAGATGGCAGAGCCCAGCAATTGCATAAAATTTAAAATTTTACAATCAGAGGTTCAACTCCTCTTCTTAACA	Leu	1	TAA	34.64
URS00006CDAED_60711	GTTAAGATGGCAGAGCCTGGCAATTGCATAAAATTTAAAACTTTACAATCAGAGGTTCAATTCCTCTTCTTAACC	Leu	1	TAA	34.61
URS0000C378CC_60711	GTTAAGATGGCAGAGCCCGGCAATTGCATAAAATTTAAAACTTTACAATCAGAGGTTCAACTCCTCTTCTTAACA	Leu	1	TAA	33.93
URS0000C46E1A_60711	GTTAAGATGGCAGAGCCCGGCAATTGCATAAAACTTAAAACTTTACAATCAGAGGTTCAACTCCTTTTCTTAACA	Leu	1	TAA	33.58
URS0000C3670D_60711	GTTAAGATAGCAGAGCCCGGCAATTGCATAAAATTTAAAACTTTACAATCAGAGGTTCAACTCCTCTTCTTAACA	Leu	1	TAA	33.53
URS0000674720_60711	GTTAAGATGGCAGAGCCCAGTAATTGCATAAAACTTAAAACTTTACAATCAGAGGTTCAACTCCTCTTCTTAACA	Leu	1	TAA	33.53
URS0000C0EECD_60711	GCTGGGGTGGCGAAATTGGTAGACGCCCGGGATTTAAGTCCCCGTGCAGGAAACTGCGTGTGAGTTCGAGTCTCTCTCCCAGCA	Leu	1	TAA	32.98
URS0000C148D4_60711	GTTAAGATGGCAGAGCCCGGCAATTGCATAAAATTTAAAAGTTTAAAACCAGAGGTTCAACCCCTCTTCTTAACA	Leu	1	TAA	32.02
URS000056F47D_60711	GTTAAGATGGCAGAGCCCGGCAATTGCATAAAATTTAAAACTTTACAACCAGAGGTTCAACTCCTCTTCTTAACA	Leu	1	TAA	29.83
URS0000C6772B_60711	GTTAAGATGGCAAATCCCAGCAATTGCATAAATCTTAAAACTTTATAATCAGAGGTTCGACTCCTCTTCTTAACA	Leu	1	TAA	26.14
URS0000C5FE6B_60711	TTTAAGATGGCAGAGCCCGGCAATTGCATAAAACTTAAAACTTTATAAATCAGAGGTTCAACTCCTCTTCTTACAA	Leu	1	TAA	22.83	x
URS00001B506A_60711	GGTAGCGTGGCCGAGCGGTCTAAGGCGCTGGATTTAGGCTCCAGTCTCTTCGGAGGCGTGGGTTCGAATCCCACCGCTGCCA	Leu	1	TAG	72.19
URS0000637E4A_60711	GGTAGTGTGGCCGAGCGGTCTAAGGCGCTGGATTTAGGCTCCAGTCTCTTCGGGGGCGTGGGTTCGAATCCCACCACTGCCA	Leu	1	TAG	68.82
URS000005AEAB_60711	GGTAGCGTGGCCGAGTGGTCTAAGGCGCTGGATTTAGGCTCCAGTCATTTCGATGGCGTGGGTTCGAATCCCACCGCTGCCA	Leu	1	TAG	68.14
URS00002D7EC1_60711	GCGTTTATGGCGGAACTGGCAGACGCGCTAGCCTTAGGAGCTAGTATCTTAAAAAGATGTGTGGGTTCGATTCCCTCTAAACGCA	Leu	1	TAG	44.75
URS0000C56F84_60711	GGTAGTGTGGTTGAAGGGTCTAAGGCACTGAATTTAGGCTCCAGTCTCTTTGGGGGCGTGGGTTTAAATCCCACTGCTGCAA	Leu	1	TAG	30.62	x
URS00004D9E92_60711	GCCCGGCTAGCTCAGTCGGTAGAGCATGGGACTCTTAATCCCAGGGTCGTGGGTTCGAGCCCCACGTTGGGCG	Lys	1	CTT	80.72
URS00001AD596_60711	GCCCGGCTAGCTCAGTCGGTAGAGCATGAGACTCTTAATCTCAGGGTCGTGGGTTCGAGCCCCACGTTGGGCG	Lys	1	CTT	80.47
URS0000344C22_60711	GACTCACTAGCTCAGCGGCCAGAGCATTTGGCTCTTAACCAAAGGGTCCTGGGTTCGAATCCCAGGTGGGTCA	Lys	1	CTT	77.13
URS0000BEA165_60711	GCCGGGCTAGCTCAGTCGGTAGAGCATGAGACTCTTAATCTCAGGGTCGTGGGTTCGAGCCCCACGTTGGGCG	Lys	1	CTT	75.34
URS0000C1BC42_60711	GCCCGGCTAGCTCAGTCAGTAGAGCATGAGACTCTTAATCTCAGGGTCTTGGGTTCAAGCCCCATGTTGGGCG	Lys	1	CTT	64.22
URS0000C6C8A1_60711	GCCCAGCTAGATCAGTTGGTAGAGCATGAGACTCTTAATCTCAGGGTTGTGTGTTCGAGCCCTACGTTGGATG	Lys	1	CTT	49.31
URS0000C18CEF_60711	GCTTGACTAGCTCAGTTGGTAGAGCATGGGACTCTTAATCCCAGAGTCAGTGGGTTCAACCCTCACATTGAGTG	Lys	1	CTT	48.99
URS0000C2534B_60711	GCCTGGCTAGAACAGTTTGTAGAGCATGAGACTCTTAATCCCAGAGTTGTGGGTTCGAGCCCCACATTAGGTG	Lys	1	CTT	39.47
URS0000C19E3C_60711	GCCAGCATGTTCAGTCGGTATAGCATGAGACTCTTAATCTCTGGGTCATGGGTTCAAGCCCCATGTTGGGCG	Lys	1	CTT	37.69	x
URS000022DD4A_60711	GCCCGGATAGCTCAGTCGGTAGAGCATCAGACTTTTAATCTGAGGGTCCAGGGTTCAAGTCCCTGTTCGGGCG	Lys	1	TTT	83.8
URS000072A930_60711	GCCTGGATAGCTCAGTCGGTAGAGCATCAGACTTTTAATCTGAGGGTCCAGGGTTCAAGTCCCTGTTCAGGCG	Lys	1	TTT	83.31
URS000071C635_60711	GCCTGGGTAGCTCAGTCGGTAGAGCATCAGACTTTTAATCTGAGGGTCCAGGGTTCAAGTCCCTGTCCAGGCG	Lys	1	TTT	81.41
URS00006FA82B_60711	GCCTGGGTAGCTCAGTTGGTAGAGCATCAGACTTTTAATCTGAGGGTCCAGGGTTCAAGTCCCTGTTCAGGCA	Lys	1	TTT	81.2
URS00002C3DFA_60711	GCCTGGGTAGCTCAGTCGGTAGAGCATCAGACTTTTAATCTGAGGGTCCAGGGTTCAAGTCCCTGTTCAGGCG	Lys	1	TTT	80.08
URS00004ABC13_60711	GATTCACTAGCTCAGCGGAAGAGCATTTGGCTTTTAACCAAAGGGTCCTGGGTTCGAATCCCAGGTGAATCA	Lys	1	TTT	77.44
URS0000C04100_60711	GCCTGGGTAGCTCAGTCGGTAGAGCATCAGACTTTTAATCTGAGGGCCCAGGGTTCAAGTCCCTGTCCAGGCG	Lys	1	TTT	77.31
URS0000C3AC56_60711	GCCTGGGTAGCTCAGTCGGTAGAGCATCAGACTTTTAATCTGAGGGTCCAGGGTTCATGTCCCTGTCCAGGCG	Lys	1	TTT	73.48
URS0000C14944_60711	GCCAGCATAGCTCAGTTGGTAGAGCATCAGACTTTTAATCTGGTGGTCCAGGGTTCAAGTCCCTGTTTGGGCG	Lys	1	TTT	71.86
URS0000C455E4_60711	GCCCAGATAGCTCAGTCAGTAGAGCATCAGACTTTTAATCTGAGGGTCCAGGGCTCAAGTCCCTGTTTGGGCG	Lys	1	TTT	67.46
URS00006B5CE8_60711	GCCTGGGTAGCTCAGTTGGTAGAGCATTGGACTTTTAATCTGAGGGCCCAGGGTTCAAGTCCCTCTTTGGGCG	Lys	1	TTT	59.17
URS0000C7E834_60711	GCTGAACTAGCTCAGTCGGTAGAGCATGATACTTTTAATCTCAGGGTTGTGGGTTCGAGCCCCATGTCAGGCA	Lys	1	TTT	53.76
URS0000C51DB6_60711	GCCCAGAGAGTTCAGTCAGTAGAGCATCAGGCTTTTAATCTGAAGGTCCAGGGTTCAAGTCCCTGTTCGGGAG	Lys	1	TTT	47.6
URS0000C6BB48_60711	ACCCGGATAGCTCAGTCAGTAGAGCATCAGACTTTTAATCCGAGGGTCCAAGGTTCATATCCCTTTTTGAGTG	Lys	1	TTT	37.91	x
URS0000145C5E_60711	GCCTCGTTAGCGCAGTAGGTAGCGCGTCAGTCTCATAATCTGAAGGTCGTGAGTTCGATCCTCACACGGGGCA	Met	1	CAT	79.85
URS00006E998F_60711	GCCCTCTTAGCGCAGTGGGCAGCGCGTCAGTCTCATAATCTGAAGGTCCTGAGTTCGAGCCTCAGAGAGGGCA	Met	1	CAT	78.21
URS000025E031_60711	GCCTCCTTAGCGCAGTAGGCAGCGCGTCAGTCTCATAATCTGAAGGTCCTGAGTTCGAACCTCAGAGGGGGCA	Met	1	CAT	76.58
URS00006F50E3_60711	GCCCTCTTAGCGCAGCTGGCAGCGCGTCAGTCTCATAATCTGAAGGTCCTGAGTTCAAGCCTCAGAGAGGGCA	Met	1	CAT	75.06
URS000072890F_60711	GCCTCGTTAGCGCAGTAGGCAGCGCGTCAGTCTCATAATCTGAAGGTCGTGAGTTCGAGCCTCACACGGGGCA	Met	1	CAT	74.51
URS0000C290CB_60711	GGCAGGATATCTCAGCTGGTTAGAGGGATCGGTTCATATCCGATAGGTCGCGGGTTCGAGCCCCGCTCCTGCTA	Met	1	CAT	73.75
URS0000C82559_60711	GCCCTCTTAGCGCAGTGGGCAGCGCATCAATCTCATAATCTGAAGGTCCTGAGTTCGAGCCTCAGAGAGGGCA	Met	1	CAT	70.49
URS000030BAD5_60711	AGCAGAGTGGCGCAGCGGAAGCGTGCTGGGCCCATAACCCAGAGGTCGATGGATCGAAACCATCCTCTGCTA	Met	1	CAT	68.98
URS0000C33909_60711	CGCGGGGTGGAGCAGTTTGGTTAGCTCGTCAGGCTCATAATCTGAAGGTCGTAGGTTCGAATCCTACTCCCGCTA	Met	1	CAT	64.78
URS000065BA90_60711	GCCTCCTTAACGCAGTAGGCAGCGCATCAGTCTCATAATCTGAAGGCCCTGAGTTCGAGCCTCAGAGGAGGCA	Met	1	CAT	62.48
URS00006BB21E_60711	AGCAGAGTGGCGCAGCGGAAGCGTGCTGGGCCCATAACCCAGAGGTCGATGGATTGAAACCATCCTCTGCTA	Met	1	CAT	62.06
URS0000C1D87F_60711	AGCAGAGTGGTGCAGTGGAAGCGTGCTGGACCCATAACCCAGAGGTTGTTGGATGGAAACCATCCTCTGCTG	Met	1	CAT	45.78
URS0000C4F017_60711	GGCCCTGTAGCTCAGGGGTTGGAGCGCTGGTTTCATAAAACAAGGGTCATGAGTTCAATTCTCACCATGGTCC	Met	1	CAT	41.31	x
URS0000C5DF47_60711	GTTTTTATAGTTGAAATACAACGACGGTTTTTCATATCATTAGTCATGGTTAGAGTCCATGTGGAAGCA	NA	NA	NA	NA
URS0000C24F94_60711	TCAAGCCTGTAATCCCAGCACTTTGGGAGGCCGAGACGGGCGGATCACGAGGTCAGGTGATCCACCCACCTCGGCCTCCCAAAGTGCTGGGATTACAGGTGTGA	NA	NA	NA	NA
URS00001B8309_60711	TAGATGGATTCACACATCCCATAGACA	NA	NA	NA	NA
URS0000C2587C_60711	GTAAATATAGTTTAACCAAAACACTAGATTGTGAATCTGACTATAGAAGCTCATTGCTCCTTATTTACC	NA	NA	NA	NA
URS00001A8336_60711	ACTCTTTTAGTATGACCAGTACAATTGACTTCCAATCAATTAGCTTTGACAATGTTCAAAAAGGAGTA	NA	NA	NA	NA
URS000026322D_60711	AAAATTGAGGGGCATACCCTCTG	NA	NA	NA	NA
URS00001F97E0_60711	AAATGCACTGCACAGCTATTCTAGCGTTAACCTTTTAAGTTAAAAATTGAGGGGCATACCCTCTG	NA	NA	NA	NA
URS0000C613C5_60711	GTTTTCATGGTGTAATGGTGAGCACTCTGGACTTTGAATCCAGAAATACGATCAAAGCA	NA	NA	NA	NA
URS0000C257F8_60711	ACTTTTAAAGGATGAAAGTTATCCATTGGTCTTAGGAACCAAAAATATTGGTGCAACTCCAAATAAAAGTA	NA	NA	NA	NA
URS0000C26BD4_60711	AGAAATATGTCTGACAAAAGAGTTACTTTGATAGAGTAAATAATAGAGGTTCCAATCCTCTTATTTCTA	NA	NA	NA	NA
URS0000057FDD_60711	ACTTTTAAAGGATAACAGCTATCCATTGGCCTTAGGAACCAAAAACATTGGTGCAACTCCAAATAAAAGTA	NA	NA	NA	NA
URS00001C9D62_60711	GCTTTTGTAGTTGAAGTACAACGGTGGTTTTTCATATCATTGGTTATGGCTGTAGTCCATGCAAGAGCA	NA	NA	NA	NA
URS0000216715_60711	TAGGATGGGGTGTGTTAGGTAGCACGGAGAAGTTTGGATTCTCAGGGGTAGGTTCAATGCCTGCAATCTTAG	NA	NA	NA	NA
URS00002C1255_60711	AGGGGCTTAGCTTAATTAAAGTGGTTGATTTGCGTTCAATTGATGCAGAGTAGGTTTTTGCAGTCCTTA	NA	NA	NA	NA
URS000025CB48_60711	CAGAAAGTAGTTTAAGCTAGAATGCCAGTTTTGGGTGTTGGTGGTGAAGTCGAGTGCTTTCTTTCTGA	NA	NA	NA	NA
URS00001E43D7_60711	TAAAATGGCTGAGTAAGCATTAGGCTGTAAACCTGAAGACAGAGGTCTGATCCTCTTTTTGCCA	NA	NA	NA	NA
URS000072A3A4_60711	AAAAAAGTCATAGAGGTTATGGGATTGGCTTGAAACCAGTCTTTGGGGGTTCGATTCCTTCCTTTTTCA	NA	NA	NA	NA
URS0000379850_60711	GAAAAAGTTATAGGGGCTATAGGATTGGCTTGAAACCAGTTTTAGGGGGTTCGACTCTCTCCTTTTTCG	NA	NA	NA	NA
URS0000A939CF_60711	TATTAGGTTGGTGCAAAAATAATCGCAGTTTTTGCCATTGCTCTTAATAGCAAAAACCGTAATTACTTTTGCACCATCCCAAAATTTAA	NA	NA	NA	NA
URS0000C3CF2E_60711	GTTTTTGTAGTTGAAGTACAACGGTGGTTTTTCATATCATTGGTTATGGTTAGAGTCCATGCGGAAGCA	NA	NA	NA	NA
URS0000C48D8D_60711	AAGGGCTTAGCTTAATTAAAGTAATTGATTTGCATTCATTTGATGTGGAGTAGAATCTGCAGTCCTTA	NA	NA	NA	NA
URS0000C10720_60711	GGTGAAATGGCGGAGTAAGCATTAGACTGTAAATCTAAAGACAGAGGTCAAGGCCTCTTTTTACCG	NA	NA	NA	NA
URS0000A87A0C_60711	AAACTATTAGGTTGGTGCAAAAGTAATTGCAGTTTTTGCCATTACTTTCAAGGGCAAAAATTGCAATTATTTTTGCACCAACCTATTAT	NA	NA	NA	NA
URS0000BBF506_60711	CGTAGCTTAAACCTACCCCAAAGCAAGACACTGAAAATGCCTAGATGGATTCACACATCCCATAGACA	NA	NA	NA	NA
URS0000C73617_60711	GAAAAAGTTGTGGAGGTTATAGGGTTGGCTTGAAACCAGTCTTAGGAGGTTCAATTCCTTCCTTTTTCA	NA	NA	NA	NA
URS0000C4E76C_60711	GGCAGAATGGCTGAGTAAGCATTAGGATGTAAACCTAAAGACAGAGATTAAAGTTCTCTTTTTACCA	NA	NA	NA	NA
URS0000C6786B_60711	GGCAGGGAAGTGCAGTGGGCAGATGCGCAGGTTGGGAACCTGGCTGATGTGGGTTGTAATCCTGCCCCTGCCC	NA	NA	NA	NA
URS0000A8636F_60711	TATTAGGTTGGTGCAAAAGTAATTGCGGTTTGCTTTAAAAGTAACGACAAAACCTGCAATTACTTTTGCACTAACCTAATATT	NA	NA	NA	NA
URS0000C2D050_60711	TAGGATGGGGTGTGATAGGTAGCATGGAGAATTTTGGATTCTCAGGGATAGGTTCAATTCCTATGGTCCTAG	NA	NA	NA	NA
URS0000A921A2_60711	TATTAGGTTGGTGCAAAAGTAATTGCAGTTTTTGCTATTGCTTTTAAATGGCAAAAAACTGCAGTTACTTTTGCACCAACCAATATTT	NA	NA	NA	NA
URS0000A999A9_60711	AGGTTGGTGCAAAAGTAATTGTGCATTTTGCCATTAAAAGTGGCAAAACCACAATTACTTTTGCACCAACCTAA	NA	NA	NA	NA
URS0000181EE6_60711	TTGAAAAAGTTATAGGGGTTATAGGATTGGCTTGAAACCGGTTTTAGGGGGTTCGATTCCCCCCTTTTTCGC	NA	NA	NA	NA
URS0000C3F916_60711	GGTAAAATGGCAGAGCAAGCATTAGACTGTAAATCTAGAGTTAGGTCAAGCCCTCTTTTTACCA	NA	NA	NA	NA
URS0000C459FE_60711	GTAGCTGTAGTTTAATTAAAACATTAGATTATGGATCTAATAATAGAAGTCTATAACTTCTTGCCTACC	NA	NA	NA	NA
URS0000A8595D_60711	GGGAAGCCAGTAAACAGTTAGGCTGGTGCAAAAGTAATTGCGGTCTTTGATACTACTTTCAGTGGCAAAAACTGCATTACTTTTGCACCAGCCTACTAGAACACTGAGTTCAG	NA	NA	NA	NA
URS0000C72FA1_60711	GAAAAAGTTATAGGGGTTATAGGGTTGGCTTGAAACCAGTTTTAGGAGGTTTGATTCCTTCCTTTTTCA	NA	NA	NA	NA
URS0000C40D9E_60711	AGAAATACGTCTGACAAAAGAGTTACTTTGATAGAGTAAATTATAGAGGTTTAAATCCTCTTATTTGTA	NA	NA	NA	NA
URS0000C7F037_60711	GTTAAGATGGCAGAGCCCGGCAATTGCATAAAACTTAAAACTTTATAACCAGAGGCTCAACTCCTCTTCTTTTTT	NA	NA	NA	NA
URS0000C4DAFD_60711	TAGATTAAAGCCAGTTGATTAGAGTGTTTAGCTGTTAACTAAATTGTCGTGGGTTTGAATTCCACCAATCTAG	NA	NA	NA	NA
URS0000AAD789_60711	TATGTAATGCTGTTTCAAGGTAGTACCAGTATGTTGTGTTCAGTGGAACCAAGGTAAACACAAGGTACTGGTATTACCTTGAGATAGCATTAACACCTAAGTGGTTTCAGTGA	NA	NA	NA	NA
URS0000C81D8C_60711	GCCTGGGTAGCTCAGTTGGTAGAGTAACAGACTTTCATCTGAGGATCCAGGGCTTAAGTCCCTGTCCAGGCA	NA	NA	NA	NA
URS0000C8371A_60711	GGAAATAAGTCTGACAAAAGAATTACTTTGATAGAGTAAACAACAGAGGTTAAAATCCTCTTATTTCTA	NA	NA	NA	NA
URS0000C2C2A2_60711	GGTGGTATAGCTTGGAGCTTAAGAGCCTGGACTCTGAAATCAGAGTGTCTGGGTTCAAATCCCAGCTCTGCTG	NA	NA	NA	NA
URS0000AAE696_60711	TCGTATTAGTTCAGTGCAAAAGTAATTGTGGTTTTTGATATTACTTTTAAATGGCAAACACTGCAACTACTTTTGCACCAACCTAATA	NA	NA	NA	NA
URS0000C43C07_60711	TAGATTAAAGCCAGTGGTTAGGGTATTTAGCTGTTAATTAAAATTTTATGGGTTTAAGTCCCATTAATCTAG	NA	NA	NA	NA
URS0000C485CC_60711	GTTAAGGTGGCAGAACCTGGTAATTGCATAAAACTTAAAACTTTATAATCAGAGGTTCAATTGATCTTCCTAACA	NA	NA	NA	NA
URS0000A7E364_60711	TATTAGGTTGGTGCAAAAGTAATTGTAGTTTTTGCTGTTACTTTTAACGGCAAAAATCACAACCACTTTTGCACCAACCTAATATATGT	NA	NA	NA	NA
URS0000C2BEF2_60711	AGTTTTAGAGGATAAGAGCTATCCACTGGTCTTAGGAACCAAAAATATTGGTGCAACTCCAAATAAAAGTA	NA	NA	NA	NA
URS0000C3D6BB_60711	GTAAAGATGACAGAGCCTGGCAATTGCATAAAACTTAAAACTTTATAATCAGAGGTTCAACTTCTCTTCTTAACA	NA	NA	NA	NA
URS0000C042A1_60711	GGTAAAATGTCTGAGTAAAGCATTAGACTGTAAATCTAAGGACAGAGGCTAAACCTCTTTTTACCA	NA	NA	NA	NA
URS0000A7DA7E_60711	AAATGGTATTAGGTTGGTGCAAAAAAGAATTGCGATTTTGCCTTTAAAACTAATGGCAAAAACCACAATTCTTTTTGCACCAACCTAATA	NA	NA	NA	NA
URS0000A9B184_60711	GTATTAGGTTGGTGCAAAAGTAATTGCGTTTTTGCCATCACTTTTAAGTGGCAAAAACTGCAATTACTTTTGCACCAACCTAATAAATT	NA	NA	NA	NA
URS0000C3F500_60711	ACCCGGATAGCTCAGTTGGTAGAGCATCAGGCTTTTAATCTGAGGGTCCAAGTA	NA	NA	NA	NA
URS0000C40A0B_60711	TAGGTTGAAGCCAGTTGATTAGGGTGTTTAGCTGTTAACTAAATTTTCTTGGGTTTGAATTCCACCAATCTAG	NA	NA	NA	NA
URS0000C7EC2B_60711	TTTAAGATGGCAGAACCCAGCAACTGCATAAAACTTAAAACTTTAAAATCAGAGGTTCAACTCCTTTTCTTAATG	NA	NA	NA	NA
URS0000C0445C_60711	TGTAAAATGGCTTAGTAAGCATTAGACTATAAATCTAAAGACACAAGTCAAGACTTCTTTTTACCA	NA	NA	NA	NA
URS0000AAFFF4_60711	TAGCAGATTGGTGCAAAAGTAATTGCAGTTTTTGCCATTACCTTTAATGGTAAAACTGCAATTATTTTTACACCAACCTAATA	NA	NA	NA	NA
URS0000A80286_60711	GAAATATAGGTTGGTGCAAAAGTAATTGTGGTTTTTGCCTTAAAAGTAATGGCAAAAACACAACCGCTTTTGCACCAACCTATAGTAAA	NA	NA	NA	NA
URS0000C7155D_60711	GGGCCAGTGGTGTAATGGATAACACATCTGACTACAGATCAGAAGACTCTAGAAAAGCCTTTGTCCCA	NA	NA	NA	NA
URS000063A2BB_60711	GTGGATATAGTCTGCATTTGACTGCAAATTAAAGAGGTCTCTGGTTCAAATCCAGATGTCCCCT	NA	NA	NA	NA
URS000063FE7A_60711	AGCAGAGTAGTATAATTTCAAAACATTGACTTTGGAGTCAAGAAACCTGGGTTGGATTTCCAGCTCTGCCA	NA	NA	NA	NA
URS00006F53F1_60711	GGAAATATGTCTGACAAAAGAATTACTTTGATAGAGTAAACAATAAAGGTTTAAATCCTCTGATTTCTA	NA	NA	NA	NA
URS0000C41CE9_60711	GGCAGTATATCAAGGTGGTGAAGAGCATGGATTCTGGAACCAGAACGCCCAGGTTTAAATCCTGGCACTACCA	NA	NA	NA	NA
URS0000C168E5_60711	CTTAAGATGGCAAAGCCTGGCAATAGCATAAAACGTCAAACTTTACAATCAGAGGTTCAACTCCTCTTCTTAACA	NA	NA	NA	NA
URS0000637335_60711	GTAGCTGTAGTTTAAGCAAAACATTAGATTGTGGATCTAACAATAAAAGTCTGCCACTTCTTATCTACC	NA	NA	NA	NA
URS00004D1D76_60711	GTCGTACGTAGCTTAAACCTACCCCAAAGCAAGACACTGAAAATGCCTAGATGGATTCACACATCCCATAGACA	NA	NA	NA	NA
URS000072965C_60711	ATGTGCACCATTTGGGGATTTTGTTAAAATGCAGATTCTGAGTCTGTAGGTCTAGGTGGAACCTCAGATTCTGTATTTCTAACAAGCTCCCAAGTGATGTTGAT	NA	NA	NA	NA
URS00006EE006_60711	TCCCTTGTGATCTAGTGATTGGGATTCAGCACTTTTACTGCTGCAGCCTGGGTTCAATTACTGCTAAGGGAA	NA	NA	NA	NA
URS00006B911C_60711	ACTTTTAAAGGATTACAGTTATCCATTGGCCTTAGGAACCAAAAACATCGGTGCAACTCCAAATAAAAGTA	NA	NA	NA	NA
URS0000821FA2_60711	GAGAAAACTCGCAAGGACTGCTAACCCATGCCCCCATACTTAACACTATGGCTTTCTCA	NA	NA	NA	NA
URS0000490027_60711	ACTTTTAAAGGATAACAGCTATCCATTGGCCTTAGGAGCCAAAAATATTGGTGCAACTCCAAATAAAAGTA	NA	NA	NA	NA
URS00006F6312_60711	GGTAAAATGGCTGAGTAAGCATTAGACTGTAAATCTAAAGACAGAGGTTAGGCCTCTTTTTACCA	NA	NA	NA	NA
URS0000594B57_60711	GTAAAATGGCTGAGTAAGCATTAGGCTGTAAACCTGAAGACAGAGGTCTGATCCTCTTTTTGCCA	NA	NA	NA	NA
URS000065FAA9_60711	GTTAAGATGGTAGAGTCTGGTAATTGCATAAAACTTGAAACTTTATGATCAGAGGTTCAATTACTCTTCTTTTTA	NA	NA	NA	NA
URS000072E02B_60711	GGTAAAATGGCTGAGTAAGCATTAGGCTGTAAACCTGAAGACAGAGGTCTGATCCTCTTTTTGCCA	NA	NA	NA	NA
URS000049FFE9_60711	GTAAATATAGTTTAACCAAAACACTAGACTGTGAATCTGACCATAGAAGCTCACCACTTCTTATTTACC	NA	NA	NA	NA
URS0000C16B54_60711	GTTAAGATGGCAGAGCCTGGCAATCGCATAAAACTTAAAACAATAATCAGAGGTTCAATTCCTCTTCTTAACA	NA	NA	NA	NA
URS0000C5B561_60711	ACTTTTAAAGGATTACAGCTATCCATTGGTCTTAGGAACCAAAAATATTGGTGCAACTCCAAGTAAAAGTA	NA	NA	NA	NA
URS0000C1F1CB_60711	GAGAGAGTCATAGAGGGTATGAGACTGGCTCGAAACTAGTTTCTGAAGGTTCGATTTCTTCCTTTCTCG	NA	NA	NA	NA
URS0000C21E5E_60711	GAGAAAGTCATAGAAGTTATTGATTGGCTTGAAGCCAGTTTCTGGAGGTTCAATTCCTTCCTTTTTCA	NA	NA	NA	NA
URS0000C236E5_60711	TAGATTGAAGCCAGTTGATTAGGGTATTTAGCTGTTAACTAAATTTTTGTGGTTTTAAGTCCCATTGATCTAG	NA	NA	NA	NA
URS0000C84734_60711	AGCGATATATCTGACAAAAGAATTACTTTTATAGAGTAAATAATAGAGGTTAAAATCCTCTTATTTCTA	NA	NA	NA	NA
URS0000C60402_60711	TATTAGGTTGGTGCAAAAGTAATTGCGGTTTTTGCCATTACCTTTAAAGGAAAAAACCGCAATTACTTTTGCACCAACCTAATA	NA	NA	NA	NA
URS0000C623D3_60711	GGTAAAATGGCTGAGTAAGCGTTAGACTGTAAATCTAAAGACAGAGGTAGGCCTCTTTTTACCA	NA	NA	NA	NA
URS00003E8FB1_60711	AGAAATTTAGGTTAAATAAGACCAAGAGCCTTCAAAGCCCTTAGTAAGTAGACCACTTAATTTCTG	NA	NA	NA	NA
URS0000C1A034_60711	TATTAGGTTGGTGCAAAAGTGGTTGTGATTTTTGCCGTTAAAAGTAACAGCAAAAACTACAATTACTTTTGCACCAACCTAATA	NA	NA	NA	NA
URS0000C49629_60711	GGTAAAATGGCTGAGTAAGCATTAGACTATAAATCTAAAGACAGAGGTCAAGGCCGTTTTTACCA	NA	NA	NA	NA
URS0000639039_60711	GGTAAAACGGCTGAGCAAGCCTTAGACTGTAAATCTAAAGACAGAGGTTAAGGCCTCTTTTTACCA	NA	NA	NA	NA
URS00003312FD_60711	CTAGTCTTGTAAACTAGAGATGAGACTCATAACCCCTAGGACA	NA	NA	NA	NA
URS000010B679_60711	ACTTTTAAAGGATAACAGCTATCCATTGGTTTTAGGAACCAAAAATATTGGTGCAACTCCAAATA	NA	NA	NA	NA
URS0000C40252_60711	TATTAGGTTGGTGCAAAAGTAATTGCAGTTTTTACAATTAAAAGTAATGACAAAAACTGCAATTACTTTTGCACCAACCTAATA	NA	NA	NA	NA
URS0000B5FA1B_60711	ACTCTTTTAGTATAACCAGTACAATTGACTTCCAATCAATTAGCTTTGACAATGTTCAAAAAGGAGTA	NA	NA	NA	NA
URS0000C8001F_60711	TAGAATATAGTGTATCAGGTAGCACAAAGATTTTTGAATTCTTAAGAGCAGGTTCAATTCCTACAATTCTGT	NA	NA	NA	NA
URS0000C803AA_60711	TAGGATGTGGTGTATTAGGGAGCACGGAGAATTTTGGATTCTCATGGGTAGGTTCAATTCCTGTAATTTGAG	NA	NA	NA	NA
URS0000C05B5F_60711	ACTTTTAAAGGATAAGAGTTATCCACTGGTCTCAGAAACCAAAAACATTGGTGCAACTCCAAATAAAAGTA	NA	NA	NA	NA
URS0000C1481E_60711	TATTAGGTTGGTGCAAAAGTAATTGCAGTTTTTGTCATTACTTTTAATTGTAAAAACTGCAATTACTTTTGCACCAACCTAATA	NA	NA	NA	NA
URS0000C4B95D_60711	GAGAAGGTGATAGAGGTTACGGGATTGGCTTGAAATCAATTTGTGGAGGTTCGATTCTTTCCTTTTTCA	NA	NA	NA	NA
URS0000C8925B_60711	GCGTTGGTAGTTCAGTGGTAGAATTCCCGCCTCCCGTATGGGAGACCTGGGTTCATAATCCTGGACAATGCA	NA	NA	NA	NA
URS0000AAD683_60711	AGGTTGATGCAAAAGTAATCACGGTTTTTGCCACTAAAAATGGCAATTACTTTTGCACCAACTTA	NA	NA	NA	NA
URS0000AAF423_60711	TATTAGATTGGTGCAAAAGTAATTGCGGTTTTTGCCACAATTACATTAAAAGTAATGGCAAAAACAGCAATTATTTTTGCACCAACCTAATATCT	NA	NA	NA	NA
URS0000C80FA7_60711	AAGGGCTTAGCTTAATTAAAGTGGTTTATTTGCATTCAATTTATGCAGAATAGAGTCCTGCAGTCCTTA	NA	NA	NA	NA
URS0000A7B48B_60711	CATTAGTAGGTTGGTGCAAAAATAATCACGGTTTTTGCCTATTGCTTTTAAGAGCAAAAATCACAGTTACTTTTGCACCAATTTAATA	NA	NA	NA	NA
URS0000C48C9C_60711	GCCAGGCGCGGTGGCCCAAGCCTGTAATCCCAGCACTTTGGGAGGCCGAGACGGGCGGATCATGAGATCAGGAGATAGAGACCATCCTGGCCAACGTGGGGAAACCCCACCTCTATTAAAAANNNNNNNNNNTTTTTAATAGAGGTGGGGTTTCCCCACGTTGGCCAGGATGGTCTCTATCTCCTGATCTCATGATCCGCCCGTCTCGG	NA	NA	NA	NA
URS0000C175A2_60711	TATAGGTTGGTGCAAAAGTAACTGCGGTTTTTGCCATTGCTTTCAATGGCAAAAACCGCAGTTACTTTTGCACCAACCTAATA	NA	NA	NA	NA
URS0000BE9A05_60711	ACATGAATCACTGGGAATCTTGTTGAAATGCAGATTCTGGCTCTGTAGGTCTGGGTTGGAGCTTGAGATTCTGTATTTTCAACAAGCTCCCAGGTGAAGCTGGT	NA	NA	NA	NA
URS0000C2307F_60711	TAACTTATTTGGTTAAAGTACCTGTCTAGTAAACAGGAGATCCTGAGTTTGAATCACAG	NA	NA	NA	NA
URS0000AAC5D0_60711	AAACATTTTCTATTAGGTAGGTGCAAATAAAATTGTGTTTTTACCCTTTAAAAGTAATGGCAAAAACCGCAATTACTTTTGCACCAACCTAATA	NA	NA	NA	NA
URS0000C412F2_60711	GAAAAAGTTATATGGGTTATAGGGTTGGCTTGAAACCAGTTTTAGGAGGTTCGATTCCTTCCTTTTTCA	NA	NA	NA	NA
URS0000188B54_60711	GTTAAGATGGCAGAGCCCGGCAATTGCATAAAATT	NA	NA	NA	NA
URS0000C1DDF4_60711	GATAAAGTAGCCGAGTAAGCATTGGATTGTAAATCTAAAGACAGAGGTTGAACCCTCTTTTCACCC	NA	NA	NA	NA
URS0000AB0AA4_60711	TTTTATAAGGTTGGTGCAAAAGTAATTGTGGTTTTTGCCATTAATTTTGATGACAAAAGCTGCAATTACTTTTGCACCAACCTAATAA	NA	NA	NA	NA
URS0000C161E8_60711	GGTAAAATGGCTGAGTAAGCATTAGACTGTAAATCTAAAGACAGAGGTCAAGACCTCTTCTTACCA	NA	NA	NA	NA
URS0000AAF7C8_60711	TTATATTAGATTGGTGCAAAAGTAATTGTGGTTTTTGCTATTACTTTCAATGGCAAAACTGTAATTACTTTTGCACCAACCTAATATAT	NA	NA	NA	NA
URS0000A78E83_60711	TATTAGGTTGGTGCAAAAGTAATTGCGGTTTTTGCCATTACCTTTAAAGGAAAAAACCGCAATTACTTTTGCACCAACCTAATATT	NA	NA	NA	NA
URS0000C5624F_60711	ACTTTTAAAGGATTAGAGTTAACCGTTGGTCTGAGGAACCAAAAACATTGGTGCAACTCCAAATAAAAGTA	NA	NA	NA	NA
URS0000A7C22A_60711	AGGTATTAGGTTGGTGCAAAACTAATTGTAGTTTTACCATTACTTTCAATGGTAAAAACTGCAATTACTTTTGCACCAACCTAATAATTA	NA	NA	NA	NA
URS0000C1C55A_60711	GGTAAAATGGCTGAGTAAGCATTAAACTGTAAATCTAAAGACAGAAGTTAAGGCCTCTTTTCACCA	NA	NA	NA	NA
URS0000C743D3_60711	GTCTCTGTGGCACAATCGGTTAGCGCGTTCGGCTGTTAATCTAAAGGTTGGTGGCTAGAGCCCACTGAGGGACG	NA	NA	NA	NA
URS0000C3D391_60711	GTAAATATAGTTTAATCGAAACATTAGATTGTGAATCTAATCATACAGGTCCACAACTTCTTATTTACT	NA	NA	NA	NA
URS00006C6A24_60711	GGTAAAATGGCTGAGTAAGCATTAGGCTGTAAACCTAAAGACAGAGATTAAGTCCTCTTTTTACCA	NA	NA	NA	NA
URS00006897DD_60711	GGAATAGAAGCTGGTAGGGTACAGACTTTGGTGTCTGAATGCCTGGGTTCAAATCCCAGCTCTTCTA	NA	NA	NA	NA
URS000071C52B_60711	GGTAAAATGGCTGAGTAAGCATTAGACTGTAAATCTGAAGACAGAGGTCAAGGCCTCTTTTTACCA	NA	NA	NA	NA
URS00004A2EB7_60711	CAGAAAGTAGTTTAAGCTAGAATGCCAGTTTTGGGTGTTGGTGGTGAAGTCGAGTGCTTTCTTTCTGAG	NA	NA	NA	NA
URS00005A0AD1_60711	CAGAAAGTAGTTTAAGCTAGAATGCCAGTTTTGGGTGTTGGTGGTGAAGTCAAGTGCTTTCTTTCTGA	NA	NA	NA	NA
URS0000613E37_60711	CAAGGTATAGCTTAACGCAAAGCATCCGGCCTACACCCGGAAGATCTCAGTACAATTTGACTACCTTGA	NA	NA	NA	NA
URS000040AD01_60711	GTCTACGTAGCTTAAACCTACCCCAAAGCAAGACACTGAAAATGCCTAGATGGATTCACACATCCCATAGACA	NA	NA	NA	NA
URS0000657615_60711	GGTAAAATGGCTGAGTAAGCATTAGACTGTAAATCTAAACACAGAGGTCAAGGCCTCTTTTTACCA	NA	NA	NA	NA
URS00006C6ED1_60711	GTTAAGGTGACAGTCTGGATTTGTGTCAAACTTAGGCATTTGTAATTAGAGGTTCAAATCCTCTTCTTACCA	NA	NA	NA	NA
URS000070F114_60711	TGGATTGAAGCCAGTTGCTTAAGGAGTTTAGCTGATAAATAAATTTTCGTGGGTTTGAATTCTACCAATCTAG	NA	NA	NA	NA
URS00006A2E5D_60711	GTTAGTATAGCTTAATTATTCAAAGCAAGACACTGAAAATGTCTAGATGGGTCTGCACAACCCCCATAAACA	NA	NA	NA	NA
URS0000622463_60711	TGGTAAGTAGTTTAAACAAAACAAATGATTTCGACTCMTTAAATTATGATTATCATACTAACCAA	NA	NA	NA	NA
URS00005A231E_60711	GGTAAAATGGCTGAGTAAGCATTAGGCTGTAAACCTGAAGACAGAGGTCTGATCCTCTTTTTGCCAGCCCC	NA	NA	NA	NA
URS00000C0CD2_60711	CTAAGATTGCAGGCATTGAACCTACCCCTGAGAATCCAAACTTCTCCGTGCTACCTAACACACCCCATCCTA	NA	NA	NA	NA
URS000064FFE0_60711	ACTTTTAAAGGATTGGAGTCATCCATTGGTCTTAGGAACCAAAAACATTGGTGCAATTCCAAATAAAAGTA	NA	NA	NA	NA
URS00006C75FF_60711	CAGGATATGGTGTATTATGTAGCATGGAGAATTTTGGATTCTCAGGGGTAGGTTCAACTCCTATAATTCTAG	NA	NA	NA	NA
URS00003C6970_60711	ACTTTTAAAGGATAACAGCTATCCATTGGTCTTAGGAACCAAAAACATTGGTGCAACTCCAAGTAAAAGTA	NA	NA	NA	NA
URS0000C5C0B1_60711	TATTAGGTTGGTGCAAAAGTAACTGCGGTTTTTGCCATTGAAAGCAATGGCAAAAACCGCAGTTACTTTTGCACCAACCTATA	NA	NA	NA	NA
URS0000C61746_60711	GAGATTGAAGCCAGTTGATTAGGGTGTTTAGCTGTTAACTAAATTTTCATGGGTTTGAATTCCATCAATCTAG	NA	NA	NA	NA
URS0000C27763_60711	GTTAAGATGGCAGAGCCCAGCAATTGCATAAAACCTAAAACTTAATAATCAGAAGTTCAACTCCTCTTCTTAACA	NA	NA	NA	NA
URS0000C0FC71_60711	TAGCTCACCCGGTAGAGCATGAGATTCTTAATCTCAGGGTCGTGGGTTTGTGCCCCAC	NA	NA	NA	NA
URS0000C624CC_60711	TAGATTAAAGCCAGTAGTTAGGGTATTTAGCTGTTAATTAAATTTTATGGGTTTGAGTCCCATTAATCTAC	NA	NA	NA	NA
URS0000C24774_60711	GGAAATATGACTGACAAAAGAATTAATTTGACAGAGTAAACAATAGAGGTTAAAATCCTCTTATTTCTA	NA	NA	NA	NA
URS0000C555D4_60711	GGTAAAACGACTGAGTAAGCATTAGACTGTAAATCTAGAGACAGAGGTCAAGGCCTCTTCTTACCA	NA	NA	NA	NA
URS0000A7D72A_60711	AAATTATTAGGTTGGTGCAAAAGTAATTGCAGTTTTTGTCATTACTTTTAATTGTAAAAACTGCAATTACTTTTGCACCAACCTAATAATTTA	NA	NA	NA	NA
URS0000C105B6_60711	GTTAATGTAGCTTAATTATTTCAAAGCAAAACACTGAAAATGTCTAGATGGGTCTGCACAACCCCATAAACA	NA	NA	NA	NA
URS0000C5834B_60711	TAGATTGAAGCCAGTTGGTTAGGATATTTAGCTGTTAACTAAGTTTCCGTGGGTTTGAATCCCACCAATCTAG	NA	NA	NA	NA
URS0000C5B7CC_60711	GTTAAGATGGCAGAGCCCAGTAATTGCATAAAACTTAAAACTTACAACCAGAGGTTCAACTCCTCTTCATAACA	NA	NA	NA	NA
URS0000C25B72_60711	ACTTTTAAAGGATAACAGTTATCCATTGGTCTTAGGAACCAAAAACATTGGTACAACTCCAAATAAAAGTA	NA	NA	NA	NA
URS0000C1A80D_60711	GAAAAAGTCATAGAGGTTATGAGATTGGCTTGAAACCAGTTTTAGGGGGTTCGACTCCTTCCTTTTTCT	NA	NA	NA	NA
URS0000C23758_60711	GTTAATGTAGCTTAATTATTTAAAGCAAGACACTGAAAATGTCTAGATGGGCTTATATGGCCCCATAAATA	NA	NA	NA	NA
URS0000C27E5C_60711	TATTAGGTTGGTGCAAAAGTAATTGCGGTTTTTTCCTTTAAAGGTAATGGCAAAAACCGCAATTACTTTTGCACCAACCTAATA	NA	NA	NA	NA
URS0000C138EB_60711	CAAGGTATAGCTTAACATAAAGCATCTGGCTTACACCCAGAAGATCTCAACACCACTCGATTGCTTTGA	NA	NA	NA	NA
URS0000A7A7E8_60711	TGTTAAATTAGGAATTGTAAACAATTCCTAGGCAATATGTATAATGTTTATAAGACATTCCTAGAAATTGTTCATAATTCCTGTAACA	NA	NA	NA	NA
URS0000C3DBF6_60711	GTTAATGTAGCTTAATTATTTAAAGCAAGGAACTGAAAATGCCTAGATGGGTCAGCACAACCCCATAAACA	NA	NA	NA	NA
URS0000AB03DD_60711	TGATGCTTTGCTGGCTGGTGCAGTGCCTGAGGGAGTAAGAGCCCTGTTGTTGTAAGATAGTGTCTTACTCCCTCAGGCACATCTCCAGCAAGTCCCT	NA	NA	NA	NA
URS0000185A65_60711	CACTGCACAGCTATTCTAGCGTTAACCTTTTAAGTTAAAAATTGAGGGGCATACCCTCTGCAGCGA	NA	NA	NA	NA
URS0000A79713_60711	CACTTAATATGTGCCAAGATGTGTTCATTTATGATCTCACTGAGTCCTGTGAGGTTGGCATTGTTGTCTGGCGTTGTCTGATATACAACAGTGCCAACCTCACAGGACTCAGTGAAGTGAAGCTGAGGATTAGGAAGGTGT	NA	NA	NA	NA
URS0000C192FD_60711	GAAAAAGTCATAGAGGTTATGAGGTTGGCTTGAAACCTCTTTTAGGGGGTTTGATTCCTTCCTTTTTCA	NA	NA	NA	NA
URS0000C30A57_60711	ACTTTTAAAGGATAAGAGCTATTCATTGGTCTTAGGAACCAAAAATATTGGTGCAACTCCAAGTAAAAGTA	NA	NA	NA	NA
URS0000C6E662_60711	ACTTTTAAAGGATAATAGTTATCCATTGGCCTTAGGAGCCAAAAACATTGGTGCAACTCCAAATAAAAGTA	NA	NA	NA	NA
URS0000A90AD3_60711	TTGATGTTACTAGGTTGGTGCAAAAGTAATTGCAGCTTTTGCCATTAAAAGTAATGGCAAAACCTAATATATATATTTAGCACCAACCTAATATAT	NA	NA	NA	NA
URS0000AA3113_60711	AGGGACTTGCTGGAGATGTGCCTGAGGGAGTAAGACACTATCTTACAACAACAGGGCTCTTACTCCCTCAGGCACTGCACCAGCCAGCAAAGCATCA	NA	NA	NA	NA
URS0000708D35_60711	TAGATCGAAGCCAGTTGATTAGGGTGTTTAGCTGTTAACTAAATTTTCATGGGTTTGAATTCCACCAATCTAG	NA	NA	NA	NA
URS000045DC76_60711	AGTAAGGTCAGCTAAATAAGCTATCGGGCCCATACCCCGAAAATGTTGGTCACACCCTTCCCGTACTA	NA	NA	NA	NA
URS00003E7318_60711	TGGATCAAAGCCAGTTGATTAGGGTGTTTAGCTGTTAACTAAATTTTTATGGGTTTGAGTCCCATTGGTCTAG	NA	NA	NA	NA
URS000065C933_60711	GGTAAAAGAACTTAGTGGTTAGGAGGGCTGGCTCTGGAGCCACTATGCCTGGGCTCAAATCCTAGTTTTGCCA	NA	NA	NA	NA
URS00004E2998_60711	TGGTAAGTAGTTTAAACAAAACAAATGATTTCGACTCATTAAATTATGATTATCATACTAACCAA	NA	NA	NA	NA
URS0000C1ACE8_60711	ACTTTAAAAGGATAAGAGCTATCCGTTGGTCTTAAGAACCAAAAATATTGGTGCAACTCCAAATAAAAGTA	NA	NA	NA	NA
URS0000C65B34_60711	GGTGGAGTGGCTAAATGCATGGCTCCCAGAGAGGGAAATGCTGGGTTCGAATCCTGCCTCTACCG	NA	NA	NA	NA
URS0000584ADE_60711	GAGATATTAGAAAAACTATTTCATGGCTTTGTCGAAACCAAATTATAGGCTATAACCCTATATATCTTA	NA	NA	NA	NA
URS000032F024_60711	GCCCTTGTAGTATAAACTAATACACTAGTCTTGTAAACTAGAGATGAGACTCATAACCCCTAGGACA	NA	NA	NA	NA
URS00001E5DC4_60711	GAGAAAACTCGCAAGGACTGCTAACCCATGCCCCCATACTTAACACTATGGTTTTCTCA	NA	NA	NA	NA
URS000025EF4A_60711	GCCCCGAGGTGATTTTCATGTTAAATTGCAAGTTTAAAGGAGCAGTTTTAAGTTTCTGCCGGGGCTTC	NA	NA	NA	NA
URS000007AE58_60711	CTAGAAATATGTCTGACAAAAGAGTTACTTTGATAGAGTAAATGATAGAGGCCCCAACCCTCTTATTTC	NA	NA	NA	NA
URS0000560DAD_60711	GAGGTGATTTTCATGTTAAATTGCAAGTTTAAAGGAGCAGTTTTAAGTTTCTGCCGGGGCTT	NA	NA	NA	NA
URS00005321E6_60711	ACTTTTAAAGGATAACAGCTATCCATTGGTTTTAGGAACCAAAAATATTGGTGCAACTCCAAATAAAAGTA	NA	NA	NA	NA
URS000071494F_60711	TATTAGGTTGGTGCAAAAGTAATTGCAGTTTTTGCCATTACTTTTAATAGCAAAAACCACAGTTACTTTTGCACCAACCTAATA	NA	NA	NA	NA
URS00006D3B94_60711	TGTGAAATGGCTGAGTTAGCATTAGACTGTAAATCTAAAGACAGAGGTCAAGGCCTCTTTTTACCA	NA	NA	NA	NA
URS000037D13F_60711	AAAGTAAGGTCAGCTAAATAAGCTATCGGGCCCATACCCCGAAAATGTTGGTCACACCCTTCCCGTAC	NA	NA	NA	NA
URS0000650026_60711	GGAAATATGTTCAACAAAAGAATTACTTTGATAGACTAAACAATAGAGGTTAAAATCCTCTTATTTCTA	NA	NA	NA	NA
URS00006D0CAC_60711	ATATAAATCACCTGAGGATCTTGTTTAAATACAGATTCTGAATCAGTAGGTCTGGGATGAGGCCTGAGATTCTGTATATTTAGCAAGCTCCCAGGTGATGCTGAT	NA	NA	NA	NA
URS0000664F88_60711	GGTAAAATGGCTGAGCAAGCATTAGACTGTAAATCTAAAGACGGAGGTCAAAGGCCTGTTTTTACCA	NA	NA	NA	NA
URS0000A8B89B_60711	CTATTAGGTTGGTGCAAAAGTAATTGTGGTTTTTGAAAGTAACTTGGCGAAAACCACAATGACTTTGCACCAACCTAGTAC	NA	NA	NA	NA
URS0000C73D6A_60711	GTAAAGATGACAGAACCTGGCAATTGCATAAAACTTAAAACTTTATAATCAGAGGTTCAACTCCTCTTCTTAACA	NA	NA	NA	NA
URS0000C2A110_60711	GGTAAATGACTCAGTAAGGATTAGACTGTAAATCTAAAGACAGAGGTCAAGACCTCTTTTTACCA	NA	NA	NA	NA
URS0000B3728C_60711	AGAAATATGTCTGACAAAAGAGTTACTTTGATAGAGTAAATGATAGAGGCCCCAACCCTCTTATTTCTA	NA	NA	NA	NA
URS0000C688EF_60711	GTTAATGTAGCTTAACTACTAAAGCAAGGCACTGAAAATGCTTAGAAGAGTTCATGTAACTCTATAAACA	NA	NA	NA	NA
URS0000AA560C_60711	TATATTAGGTTGATGCAAAAGTGATTGTGATTTTTGCCGCTACTTTTAATGGCAAAAACTGCAATCACTTTTGCACCAACCTAATA	NA	NA	NA	NA
URS0000C2FC2B_60711	AATGCTGTTTCAAGGTAGTACCAGTATGTTGTGTTCAGTGGAACCAAGGTAAACACAAGGTACTGGTATTACCTTGAGATAGCATTAACACCTAAGTG	NA	NA	NA	NA
URS0000AA3AAA_60711	CTGGGATTACAGGCTTGAGCCACCGCGCCCGGCCCTTTTCTTCTAAATAGAAACCTAGGCAGGGTGCGGTGGCTCACGCCTGTAATCCCAGC	NA	NA	NA	NA
URS0000B42350_60711	GGTAAAATGGCTGAGTAAGCATTAGGCTGTAAACCTGAAGACAGAGGTCTGACCCTCTTTTTGCCA	NA	NA	NA	NA
URS0000C6F1EB_60711	GTTAAGATACTTGGTAATTGCATAAAACTTAAAACTTTACAATCAGGGGTTCAACTCCTCTTCTTAACA	NA	NA	NA	NA
URS0000C32484_60711	GCAAATATAGTTTAATCAAAACATTAGATTGTGAATCTAATCATAGAGGCCTACCACTTCTTATTTACC	NA	NA	NA	NA
URS0000AA0420_60711	AGGTGGGTGCAAAAGTAATTGGGGTTTTTGTCGTTGAAAGCAAAACCCCAATTACTTTTGCACCAACCTA	NA	NA	NA	NA
URS0000C29CA4_60711	GGCAATGTAGTTGGTAGTTAACTGCTGGGCTCTGGAGTCAGTATGCTTGGGTTTGAATCTCAGCTTTGCCA	NA	NA	NA	NA
URS0000A8DC70_60711	TGGAATATTACGGCATTCTAGATGAGAGATATATATATACCTCATATGTATGTGGTATACCTCATCTAGAATGCCATAATATTCTA	NA	NA	NA	NA
URS0000C66DA9_60711	TTTTTAGTATAAGTATGCCCCATGTAATATTTAGAACATATTTATACTAAAA	NA	NA	NA	NA
URS0000C67CB1_60711	GTTAAGGTGGCAGAGCCCAGTAATTGCATAAAACTTAAAATTTTATAATCAGAAGTTCAATTTCTCTTCTAAACA	NA	NA	NA	NA
URS0000A997FB_60711	TGAGGCAGGAGAATCGCTTGAACCCAGGAGGCAGAGGTTGCAGTGAGCTGAGATCGCACCATTGCACCACAGCCTGGGTAACAGAGACTCCGTCTCCAAAAAAAAAAAA	NA	NA	NA	NA
URS0000A9E081_60711	GTATCTATTAGGTTGGTGCAAAAGTAATTGTGGCTTTGCCATTACTTTCAGTGGCAAAAACCACAATTACTTTTGCACCAATTTATTCATT	NA	NA	NA	NA
URS0000C694E5_60711	GAGAAAGTCATAGAAGTTATGGGATTGGCTTGAAACCAGTTTCTGGAGGTTCGATTCCTTCCTTTCTTG	NA	NA	NA	NA
URS0000A87AB1_60711	TATGATTTGGTGCAAAAGTAATTGCGGTATTTGCCATTTCAAAGTAACGGTCAAAACTGCAATTATTTTTGCACCAACCTAATAACTTTTTTTACTT	NA	NA	NA	NA
URS0000C6A766_60711	GTTAAGATGGCAGAGCCCAGCAATTGCACAAAACTTAAAACTTTACAATCGGAGGTTCAACTCCTCTTCTTAACA	NA	NA	NA	NA
URS0000A887BB_60711	AATGTATTAGGTTGGTACAAAAGTAATTGTGGTTTTTGCTATTACTTTCAATGGTAAGCACCGCAATAACTTTTGCACCAACCTAATAGCTTT	NA	NA	NA	NA
URS0000A92D93_60711	AAGTATTAGATTGGTGCAAAAATAGTTGAAGTTTTTGAAAGTAATGGCAAAAACCGCGATTACTTTTGCACCAACATAATACTTG	NA	NA	NA	NA
URS000056B85B_60711	AAATGCACTGCACAGCTATTCCAGCGTTAACCTTTTAAGTTAAAAATTGAGGGGCATACCCTCTG	NA	NA	NA	NA
URS000064138A_60711	GCTTTTAAAGGATTAGGTCATCCGTTGGTCTTAGGAACCAAAAACATTGGTGCAACTCCAAATAAAAATA	NA	NA	NA	NA
URS00004D7FA6_60711	GAAATATGTCTGACAAAAGAGTTACTTTGATAGAGTAAATGATAGAGGCCCCAACCCTCTTATTTCTA	NA	NA	NA	NA
URS00006AB6F3_60711	TAGGATATGGTATATTAGGTAGCACAAAGAATTTTGAATTCTCAGGGGTAGATTCAATTCCTATAATTCTAG	NA	NA	NA	NA
URS000062E59C_60711	AGAAATATGTCTGATAAAAGAGTTACATTGATAGAATAAATAATAGAGGTTTAAATCCTCTTATTTCTA	NA	NA	NA	NA
URS00006E1594_60711	GGTAGAATGGCTGAGTAAGCATTAGGCTGTAAACCTAAAGACAGAGATTAAAGTTCTCTTTTTACCA	NA	NA	NA	NA
URS00006DD546_60711	GAATATTAGTAAAACAATTACATAACTTTGTCAAAGTTAATTTATAGGTTAGAATCCTATATATCTTCA	NA	NA	NA	NA
URS0000721007_60711	AAGAAAGCCATAGAGGTTATGGGATTGGCTAGAAACCAGTTTCTGGAGGTTTGATTCCTTCCTTTTTTG	NA	NA	NA	NA
URS000068E0AE_60711	TATTAGGTTGGTGCAAAAGTAACTGTGGTTTTTGCTATTAAAAGTAATGGCAAAAACTGCAATTACTTTTGCACCAACCTAATA	NA	NA	NA	NA
URS000081AA13_60711	ACTTTTAAAGGATAACAGCTATCCGTTGGTTTTAGGAACCAAAAATATTGGTGCAACTCCAAATAAAAGTA	NA	NA	NA	NA
URS0000474F2F_60711	AGAAATTTAGGTTAAATAAGACCAAGAGCCTTCAAAGCCCTTAGTAAGTAGACCACTTAATTT	NA	NA	NA	NA
URS0000A8DF8C_60711	TGTGTATGTATGTATACGTGCATGTATATATATGTGTGTATATATGTATACATACATACACACATACACACCACGGAATACTACTCA	NA	NA	NA	NA
URS0000A91582_60711	TATCAGGTTGGTGCAAAAGTAATGCGGCTTTTGCCATTATTTTTAATTATTTAGTTTTAATGGCCAAAACCTCAATTACTTTTGCACCAACCTAATAGATGC	NA	NA	NA	NA
URS0000679A83_60711	GGGCCAGTGGCTCAATGGATAATGCGTCTGACTAAGAATCAGAAGATTCCAGGCTTGACTTCTGGTTGGCTCA	NA	NA	NA	NA
URS0000AA5C88_60711	GTAGTCGTGGCCGAGTGGTTAAGGCGATGGACTAGAAATCCATTGGGGTCTCCCCGCGCAGGTTCGAATCCTGCCGACTACGGAAACATCAGCTTTTTTTTC	NA	NA	NA	NA
URS0000AA8AE9_60711	GGCTGGTAGTCGTGGCCGAGTGGTTAAGGCGATGGACTAGAAATCCATTGGGGTCTCCCCGCGCAGGTTCGAATCCTGCCGACTACGGAACTGGACTTTTGCATCTTCGAGTAGGTCCGATCGATATTCT	NA	NA	NA	NA
URS0000C2FC19_60711	TAGCTCAGCTGGGAGAGCATCTGCCTTACAAGCAGGGGGTCGGGGGTTCAAGTCCCTC	NA	NA	NA	NA
URS0000A84C31_60711	GTAGTCGTGGCCGAGTGGTTAAGGCGATGGACTTGAAATCCATTGGGGTTTCCCCGCGCAGGTTCGAATCCTGCCGGCTACGGTTTTAGCCTGACTTCTCCCAAATAGTTTCTT	NA	NA	NA	NA
URS0000A85DBB_60711	GGGTGCTGAAGGAGGCACGTAGTCGTGGCCGAGTGGTTAAGGCGATGGACTTGAAATCCATTGGGGTCTCCCCGCGCAGGTTCGAATCCTGCCGACTACGGTGTGCTTTTTTTTTT	NA	NA	NA	NA
URS0000AAFA13_60711	GTCAGCGGTTTCACAGCTGTAGTCGTGGCCGAGTGGTTAAGGCGATGGACTAGAAATCCATTGGGGTCTCCCCGCGCAGGTTCGAATCCTGCCGACTACGGAATGCTTTTTTGCTCCAAGTGAGCTAACTTAATC	NA	NA	NA	NA
URS0000AA94A7_60711	GCCTTGTAGTCGTGGCCGAGTGGTTAAGGCGATGGACTAGAAATCCATTGGGGTCTCCCCGCGCAGGTTCGAATCCTGCCGACTACGTGAGATTTTTCTGACCGTATTTCTCCTCCA	NA	NA	NA	NA
URS0000C093BF_60711	TAGCTCAGTCGGTAGAGCATGAGACTCTTAATCTCAGGGTCCTGGGTTCAAGCCCCAC	NA	NA	NA	NA
URS0000A86BF0_60711	GAAAGCATGCTCCAGTGGCGCAATCGGTTAGCGCGCGGTACTTATACAACAGTATATGTGCGGGTGATGCCGAGGTTGTGAGTTCGAGCCTCACCTGGAGCATGTTTTCTTCCACTT	NA	NA	NA	NA
URS0000A8BFFA_60711	GTAGGCGGGTAGTCGTGGCCGAGTGGTTAAGGCGATGGACTTGAAATCCATTGGGGTTTCCCCGCGCAGGTTCGAATCCTGCCGACTACGGTTTTAC	NA	NA	NA	NA
URS0000C0C81E_60711	GGCAGTATGGTATGGCTGACAAACACTGGTTCTGAGAGCCAGAAAAGTCTGGGTTCAAATCCCAGCTCTGCCT	NA	NA	NA	NA
URS00006844FE_60711	GAAAAAGTTGTGGAGGTCACAGGGCTGGCTTGAAACCAGTTTTAGGAGGTTCAATTCTTTCCTTTTTCG	NA	NA	NA	NA
URS0000C56712_60711	GAAAAAGTTATACAGGTTATAGGGTTGGCTTGAAACCAGTTTTAGGAGGTTCGATTCCTTCCTTTTTCG	NA	NA	NA	NA
URS0000C04424_60711	GGGGGTGTAGCTCAGTGGTAGAGCGCGTGCTTAGCATGCACGAGGCCAGGATGGTCTCTATCTCCT	NA	NA	NA	NA
URS0000C183D9_60711	GCCTGGATAGCTCCTTCGGTAGAGCATCAGACTTTTAATGTGAGGGTCCAGGGTTCAAGTTCCTATTTGGACG	NA	NA	NA	NA
URS0000C1FA9E_60711	ATAGCTCAGTTGGTAGAGCATCGGACTTTTAATCTGAGGGTCCAGGGTTCATGTTCCTGT	NA	NA	NA	NA
URS0000C1781C_60711	AGCAGAGTGGCGCAGCGGAAGCGTGCTGGGCCCATAACCTAGAGGTCGACGGATCGTAAACCATTCTCTGCTA	NA	NA	NA	NA
URS0000C5753E_60711	GCTCAGTTGGTAGAGTATGAGACTGTTAATCTCAGGGTCGTGGGTTCGAGCCCCAC	NA	NA	NA	NA
URS0000C1B81C_60711	GAGGGCTTAGCTTAATTAAAGTGATTGATTTGCATTCAATTGATGTAGGATAGAATCTTGCAGTCCTTA	NA	NA	NA	NA
URS0000C5B32E_60711	TAGCTCAGTGGTAGGGCATTTGACTGCAGATCAAGAGGTCCCTGGATCAACTCCATG	NA	NA	NA	NA
URS0000C89ABF_60711	GTCTCTGCGGCGCAATCTGTTAGCGCGTTCGGCTATTAACCGAACGGTGGGTAGTTCAAGCCCACCCAGGGACG	NA	NA	NA	NA
URS0000C793FA_60711	GAGAAAGTCAGAAAGGTTATGGGATTGGCTTGAAACCAGTCTCTGGGGGTTCGATTCCTTCCTTTCTCG	NA	NA	NA	NA
URS0000AA91DA_60711	CGTGCTCCAGTGGCTCAATCGGTTAGCGCTTGGTACTTATACAGCAGTATATGTGTGGGTGATGCCAAGGTTGTGAGTTGGACCCTCACCTGGAGTATGTCTTCTTCCCATTGC	NA	NA	NA	NA
URS000067F57E_60711	GCAGCTGTGGCTCAGTGGAAAGAGCATCAGTCTGGGCATCAGAAGACCTGGGTCCTAGCCCCAGCTGTA	NA	NA	NA	NA
URS000067091F_60711	GGTACAGTGTTAAAGGGGAGAAAAATTGCTGACTTTGAATACAGTAGACCTAGGTTTGAATCCTGGCTTTACCA	NA	NA	NA	NA
URS0000C76D2A_60711	GAAAAAGTTGCAGAGGTTGCAGGGTTGGCTTGAAATCAGTTTTAGGAGGTTCGATTCCTTCCTTTTTCG	NA	NA	NA	NA
URS0000C7E0DF_60711	GGCCCCATGGTGTAATGGTCAGCACTCTGGACTCTGAATCCAGCGATCCGAGTTCTAAATCTCGGTGGGACCT	NA	NA	NA	NA
URS0000AA002F_60711	TGCTCCAGTGGCGCAATCGGTTAGCGCGCGGTACTTATAAGGCAGTATGTGTGCGAGTGATGCCGAGGTTGTGAGTTCGAGCCTCACCTGGAGCATTGTTTTC	NA	NA	NA	NA
URS00006B53EC_60711	TTTATTATAGCCTAATGGTAAAGCACTGGATTTATAATCCTGATTTTGCCACATGATGAAT	NA	NA	NA	NA
URS0000C3D3A5_60711	TAGATTGAAGCTAGCTGATTAGGGGATTTAGCTGTTAACTAAATTTTTGTAGGTTTGAATTCCACCAATCTAG	NA	NA	NA	NA
URS0000C68E4D_60711	GGGGGCTTAGCTTAATTAAAGTAATTGATTTGCGTTCAATTGATGCAGAGTAGATTTTTGCAGTCCTTA	NA	NA	NA	NA
URS0000C4FDD6_60711	AAGGGCTTAGCTTAATTAAAGTGATTAACTTGCATTCAGTTGATGCAGAGTGAAATTTTGCAGTCCTTG	NA	NA	NA	NA
URS0000C84F26_60711	TAGATTGAAGCCAGTTGATTAGGGTATTTAGCTGTTAACTAAATTTTTATGGGTTTGAGTGCCATTTATCTAG	NA	NA	NA	NA
URS0000C87467_60711	ACTTTTAAAGGATAACAGTTATCCATTGGTCTTAGGAACCAAACACATTGGTGTAATTCCAAATAAAAGTA	NA	NA	NA	NA
URS0000C5DCE8_60711	AATTTTATGGTGTAATGGTGAACACTCTGGACTTGGAATCCAGAATTAAAAATA	NA	NA	NA	NA
URS0000C114E3_60711	GGCAGAGCCCGGCAATTGCATAAAATTTAAAACTTTACAACCAGAGGTTCAACTCCTCT	NA	NA	NA	NA
URS000068A9BB_60711	AAGGGCTTAGCTTAATTAAAGTGGTTGATTTGCGTTCAACTGATGCAGAATAGAGTTTTGCAATCCTTG	NA	NA	NA	NA
URS0000C6273A_60711	GTAGTTATAGTTTAATTAAAACATTAGATTGTGGTTCTAATAAGAGAAGTCTGCAGCTTCTTATCTACA	NA	NA	NA	NA
URS0000C72721_60711	TAGATTAAAGCCAGTTGATTAGGGTATTTAGCTGTTGACTAAATTTTTATGGGTTTGATCCCATTGATCTAG	NA	NA	NA	NA
URS0000646B71_60711	CAGATTGAAGCCAGTTGATTAGGGGGTTTAGTTGTTAACTAAATTTTCGTGGGTTTGAATTCTACCAATCTAG	NA	NA	NA	NA
URS00006DA776_60711	TGGTCTAGTGGTTAGGATTTGGTGCTTTCACCACCACAGCCCAGGTTCAATTCCTGA	NA	NA	NA	NA
URS000071F864_60711	AAGGGCTTAGCTTAATTAAAGTGATTGATTTGCGTTCAGTTGATGCAGAGTAGAGTTTTGCAGTCCTTG	NA	NA	NA	NA
URS0000714666_60711	GTAAATATAGTTTAGTCAAAATATTAGATTGTGGGTCTGATAATAGAAGTCTGTAACTTCTTATTTACC	NA	NA	NA	NA
URS0000C3AFD5_60711	AAGGGCTTAGCTAAATTAAAGTAATTGATTTGTGTTCAGTTGATACAGAGTAGAATTTTGCAGTCCTTA	NA	NA	NA	NA
URS0000C71CB5_60711	GGGAGTATAGCTCGGGGTAGAGCATTTGATTGCAGATCAAGAATTACATGTGCTCCCC	NA	NA	NA	NA
URS0000C6F56F_60711	GGTTCCATGGTGTAATGGTTAGCACTCTGGACTCTGAATCCAGAATATGGTACCC	NA	NA	NA	NA
URS0000A91878_60711	TGGTAAGTAGTTTAAACAAAACAAATGATTTCGACTCNTTAAATTATGATTATCATACTAACCAA	NA	NA	NA	NA
URS0000BFF0C9_60711	GTATAGGCGATAGAAATTTTATCCTGGTGCTATAGACACAGTACCGTAAGGGAAAGATGAAAAAAATTAACCAAGCACAAAATAGCAAGGACTCACCCCTATAGCTTCTGCATAATGAATTAACTAGAGACAATTTCGCAAAGAGAACTAAAGCCAAATTCCCCGAAACCAGATGAGCTACCCCAAAACAGCTAAAAGAGCGCACCCGTCTATGTAGCAAAATAGTGGGAAGATTTATGGGTAGAATTGACAAGCCTACTGAGCCTGGTGATAGCTGGTTATCCAAGATAGAATCTTAGTTCAACCTTAAGTTTACCTGCAGAATCACTCAATCCCCCTGTAAACTTAATTGTTAGTGTAAAGAGGGACAGCTCTTTAGACATTAGGAAAAAACCTTGT…	NA	NA	NA	NA	x
URS000029CCC5_60711	GCCGAAATAGCTCAGTTGGGAGAGCGTTAGACTGAAGATCTAAAGGTCCCTGGTTCGATCCCGGGTTTCGGCA	Phe	1	GAA	84.19
URS00006F38E2_60711	GCTGAAATAGCTCAGTTGGGAGAGCGTTAGACTGAAGATCTAAAGGTCCCTGGTTCAATCCCGGGTTTCGGCA	Phe	1	GAA	77.71
URS0000C1BB75_60711	GCCGAAATAGCTCAGTTGGGAGAGCGTTAGACTGAAGATCTAAAGGTCCCTGATTCAATCCCGGGTTTCGGCA	Phe	1	GAA	74.55
URS0000C8A9D0_60711	GGCTTTGTAGCTCAGTCGGTAGAGCAACGGTCTGAAGCACCGTGTGTCGGCAGTTCGATTCTGCCCGGAGCCA	Phe	1	GAA	67.06
URS000070013B_60711	GCCAAAATAGCTCAGTTGGGAGAGCGTTAGACTGAAGATCTAAAGGTCCCTGGTTTGATCCTGGGTTTTGGAA	Phe	1	GAA	64.59
URS0000C0D0DE_60711	GCCGAAATAGCTCAGTTGGGAGAGCGTTAGACTGAAGATCTCAAAGGTCCCTGGCTCAATCCCGGGTTTCGGCA	Phe	1	GAA	64.41
URS0000C80109_60711	GCCGAAATAGCTCAGTTGGGAGAGCGTTAGACTGAAGATCTAAAGGTCCCTGGTTCGATCCCGGGTTTNNNNN	Phe	1	GAA	59.11
URS0000C2D518_60711	GTTGAAATAGCTCAGTTGGGAGAGCTTTAGACTGAATATCTATGGGCTTCTGGTTCAATCCCGGGTTTCAGCA	Phe	1	GAA	47.34
URS0000C6B0DC_60711	GCTGAGATAGCTTGGTTGGGAGGGCATTAGACTGAAGATCTAAAGGAGACTGGTTCAATTCAGGGTTTTGGCA	Phe	1	GAA	37.67
URS0000C2C6B0_60711	AGCACAGTAGCATAGTGGTTTCAAAGTCAAGCTCTGAAATCAGACCAATCTGGGTTCAAATCCCAGCTCTGCTA	Phe	1	GAA	21.5	x
URS00005DB87D_60711	GGCTCGTTGGTCTAGGGGTATGATTCTCGCTTAGGGTGCGAGAGGTCCCGGGTTCAAATCCCGGACGAGCCC	Pro	1	AGG	75.92	x
URS00000C18F2_60711	GGCTCGTTGGTCTAGGGGTATGATTCTCGCTTCGGGTGCGAGAGGTCCCGGGTTCAAATCCCGGACGAGCCC	Pro	1	CGG	76.52	x
URS0000493225_60711	GGCTCGTTGGTCTAGTGGTATGATTCTCGCTTTGGGTGCGAGAGGTCCCGGGTTCAAATCCCGGACGAGCCC	Pro	1	TGG	79.61
URS000062C4DE_60711	GGCTCGTTGGTCTAGGGGTATGATTCTCGGTTTGGGTCCGAGAGGTCCCGGGTTCAAATCCCGGACGAGCCC	Pro	1	TGG	76.24
URS00002D40C8_60711	GGCTCGTTGGTCTAGGGGTATGATTCTCGCTTTGGGTGCGAGAGGTCCCGGGTTCAAATCCCGGACGAGCCC	Pro	1	TGG	76.15
URS000084096D_60711	CGGGACATAGCTCAGTTTGATTAGAGTGCCTGGTTTGGGACCAGGAGGTCGCAGGTTTGAATCCTGTTGTCCCGA	Pro	1	TGG	61.59
URS0000C1B92B_60711	TAGGACTTGGTGTAATAGGTAGCATGAAGAGATTTGGATTCTCAGGGGTAGGTTCAATTCCTATAGTTCTGA	Pro	1	TGG	32.27	x
URS00006F0FC0_60711	GCCCGGATGATCCTCAGTGGTCTGGGGTGCAGGCTTCAAACCTGTAGCTGTCTAGCGACAGAGTGGTTCAATTCCACCTTTCGGGC	SeC	1	TCA	75.99
URS0000C670B2_60711	GGGGGTGTAGTTCAATGGCAGAACATCAGTCTTCAAAACTGAGTGTTGTGGGTTCAAGTCCTGCCACCCCCG	SeC	1	TCA	54.02
URS0000C08A6E_60711	GGCTGTGTGGCCTAATGGATAAGGCATCTGACTTCAGATCAGAAGATTGCAGGTTTGAGTCACTGCTGTGGTCA	SeC	1	TCA	51.13	x
URS00006C14B2_60711	GTAGTCGTGGCCGAGTGGTTAAGGCGATGGACTAGAAATCCATTGGGGTTTCCCCGCGCAGGTTCGAATCCTGCCGACTACG	Ser	1	AGA	88.5
URS000038D8D3_60711	GTAGTCGTGGCCGAGTGGTTAAGGCGATGGACTAGAAATCCATTGGGGTCTCCCCGCGCAGGTTCGAATCCTGCCGACTACG	Ser	1	AGA	88.01
URS0000C75AA6_60711	GTAGTCGTGGCCGAGTGGTTAAGGCGATGGACTAGAAATCCATTGGGGTTTCCCCGCGCAGGTTCGACTCCTGCCGACTACG	Ser	1	AGA	85.56
URS0000C5B2FC_60711	GTAGTCGTGGCCGAGTGGTTAAGGCGATGGACTAGAAATCCACTGGGGTCTCCCCACGCAGGTTCGAATCCTGCCGACTACG	Ser	1	AGA	81.88	x
URS00001C3F54_60711	GCTGTGATGGCCGAGTGGTTAAGGCGTTGGACTCGAAATCCAATGGGGTCTCCCCGCGCAGGTTCGAATCCTGCTCACAGCG	Ser	1	CGA	92.09
URS0000278E1B_60711	GTCACGGTGGCCGAGTGGTTAAGGCGTTGGACTCGAAATCCAATGGGGTTTCCCCGCACAGGTTCGAATCCTGTTCGTGACG	Ser	1	CGA	89.14
URS0000641A5B_60711	GCTGTGATGGCCGAGTGGTTAAGGCGTTGGACTCGAAATCCAATGGGGATTCCCCGCGCAGGTTCAAATCCTGCTCACAGCG	Ser	1	CGA	88.07
URS0000C50416_60711	GCTGTGATGGCCGAGTGGTTAAGGTGTTGGACTCGAAATCCAATGGGGTCTCCCCACGCAGGTTCAAATCCTGCTCACAGCG	Ser	1	CGA	87	x
URS0000664EAD_60711	GACGAGGTGGCCGAGTGGTTAAGGCGATGGACTGCTAATCCATTGTGCTCTGCACGCGTGGGTTCGAATCCCACCTTCGTCG	Ser	1	GCT	86.8
URS0000C4D0A5_60711	GACGAGGTGGCCGAGTGGTTAAGGTGATGGACTGCTAATCCATTGTGCTCTGCACGCGTGGGTTCGAATCCCACCCTCGTCG	Ser	1	GCT	86.65
URS00004CF258_60711	GACGAGGTGGCCGAGTGGTTAAGGCGATGGACTGCTAATCCATTGTGCTTTGCACGCGTGGGTTCGAATCCCATCCTCGTCG	Ser	1	GCT	85.83
URS00002034DC_60711	GACGAGGTGGCCGAGTGGTTAAGGCGATGGACTGCTAATCCATTGTGCTCTGCACGCGTGGGTTCGAATCCCATCCTCGTCG	Ser	1	GCT	85.34
URS0000C11497_60711	GGAGACTTACCCAAGTGGTTAAGGGGGCATCCTGCTAAGATGTTAGGCGGCCAAAAGCTGCGCAAGGGTTCAAATCCCTTAGTTTCCG	Ser	1	GCT	44.57	x
URS0000C19263_60711	GGAATAGTACTCAAGTGATTTAAGAGGGCAGCTTGGAGAGCTGTTAGATAGAATTTATCTCTATGCGGAGGTTTGAATCCTCTCTATTCCG	Ser	1	GGA	34.66	x
URS0000092302_60711	GCAGCGATGGCCGAGTGGTTAAGGCGTTGGACTTGAAATCCAATGGGGTCTCCCCGCGCAGGTTCGAACCCTGCTCGCTGCG	Ser	1	TGA	90.86
URS000037D0FB_60711	GTAGTCGTGGCCGAGTGGTTAAGGCGATGGACTTGAAATCCATTGGGGTTTCCCCGCGCAGGTTCGAATCCTGCCGACTACG	Ser	1	TGA	88.73
URS00006D4008_60711	GTAGTCGTGGCCGAGTGGTTAAGGCGATGGACTTGAAATCCATTGGGGTCTCCCCGCGCAGGTTCGAATCCTGCCGACTACG	Ser	1	TGA	88.25
URS000071F659_60711	GTAGTCGTGGCCGAGTGGTTAAGGCGATGGACTTGAAATCCATTGGGGTTTCCCCGCGCAGGTTCGAATCCTGCCGGCTACG	Ser	1	TGA	87.56
URS0000C6A446_60711	GGAAGCTTACCCAAGTGGTTGAAGGGATCAGTCTTGAAAACTGAGAGGTGCTGAAAAAGTGCGCAGGGGTTCGAATCCCTTAGCTTCCG	Ser	1	TGA	46.24
URS0000C4E52C_60711	GAAAAAGTTATAGAGGTTATAGGGTTGGCTTGAAACCAGTTTTAGGAGGTTCGATTCCTTCCTTTTTCG	Ser	1	TGA	27.55
URS0000690D2F_60711	GAAAAAGATATAGGGGTTATAGGGTTGGCTTGAAACCAGTTTTAGGAGGTTCGATTCCTTCCTTTTTCG	Ser	1	TGA	26.38
URS000054FEC9_60711	GAAAAAGTTATAGGGGTTATAGGATTGGCTTGAAACCGGTTTTAGGGGGTTCGATTCCCCCCTTTTTCG	Ser	1	TGA	25.95	x
URS000062F395_60711	GCCTGGATAGTTCAGTTGGTAGAGCATCAGACTTAATCAGAGGGTCCAGGGTTCAAGTCCCTGTTTGGGTG	Sup	1	TTA	56.39
URS0000C74C4A_60711	GGTGGTATGTTCAGTGGCTAAGAGCACAGACTTTAACACTAGACTGCCTGGGTTCAAATCCCAGCTCCACTA	Sup	1	TTA	25.88	x
URS00000A1A88_60711	GGCGCCGTGGCTTAGTTGGTTAAAGCGCCTGTCTAGTAAACAGGAGATCCTGGGTTCGAATCCCAGCGGTGCCT	Thr	1	AGT	84.06
URS000047B05D_60711	GGCTCCGTGGCTTAGCTGGTTAAAGCGCCTGTCTAGTAAACAGGAGATCCTGGGTTCGAATCCCAGCGGGGCCT	Thr	1	AGT	83.05
URS00006B0F93_60711	GGCCCTGTGGCTTAGCTGGTCAAAGCGCCTGTCTAGTAAACAGGAGATCCTGGGTTCGAATCCCAGCGGGGCCT	Thr	1	AGT	80.3
URS0000C29186_60711	GGCTCCGTGGCTTAGTTGGTTAAAGCGCCTGTCTAGTAAACAGGAGATCCTGGGTTCGAGTCCCAGTGGGGCCT	Thr	1	AGT	80.22
URS000066BBBE_60711	GGCTTCGTGGCTTAGCTGGTTAAAGCGCCTGTCTAGTAAACAGGAGATCCTGGGTTCAAATCCCAGCGAGGCCT	Thr	1	AGT	79.86
URS0000671A85_60711	GGCGCTGTGGCTTAGCTGGTTAAAGCGCCTGTCTAGTAAACAGGAGATCCTGGGTTCGAATCCCAGCGGTGCCT	Thr	1	AGT	79.72
URS0000C6D999_60711	AGCACCAGGGCTTAGTTGGTTAAAGCACCCGTCTAGTAAACAGGAGATCCAGGGTTTGAATCCCAGCGGTGCCT	Thr	1	AGT	45.05	x
URS00001D9AFB_60711	GGCGCGGTGGCCAAGTGGTAAGGCGTCGGTCTCGTAAACCGAAGATCACGGGTTCGAACCCCGTCCGTGCCT	Thr	1	CGT	80.42
URS0000231E4E_60711	GGCTCTGTGGCTTAGTTGGCTAAAGCGCCTGTCTCGTAAACAGGAGATCCTGGGTTCGAATCCCAGCGGGGCCT	Thr	1	CGT	80.3
URS00002D4542_60711	GGCGCGGTGGCCAAGTGGTAAGGCGTCGGTCTCGTAAACCGAAGATCGCGGGTTCGAACCCCGTCCGTGCCT	Thr	1	CGT	79.77
URS0000641C93_60711	GGCTCTATGGCTTAGCTGGTTAAAGCGCCTGTCTCGTAAACAGGAGATCCTGGGTTCGACTCCCAGTGGGGCCT	Thr	1	CGT	78.43	x
URS0000C17016_60711	GCCGAATTAGTTTAGTGGTAAAACGAGTCAATGGTAATGACTTGAGAAGTGTTCGATTCACTTATTCGGCA	Thr	1	GGT	54.44	x
URS0000023412_60711	GGCTCCATAGCTCAGTGGTTAGAGCACTGGTCTTGTAAACCAGGGGTCGCGAGTTCGATCCTCGCTGGGGCCT	Thr	1	TGT	83.03
URS000021550A_60711	GGCTCCATAGCTCAGGGGTTAGAGCACTGGTCTTGTAAACCAGGGGTCGCGAGTTCAAATCTCGCTGGGGCCT	Thr	1	TGT	79.46
URS000071BE8D_60711	GGCTCCATAGCTCAGGGGTTAGAGCACTGGTCTTGTAAACCAGGGGTCGCGAGTTCAATTCTCGCTGGGGCCT	Thr	1	TGT	79.22
URS0000C4ED67_60711	GGCTCTATGGCTTAGTTGGTTAAAGCGCCTGTCTTGTAAACAGGAGATCCTGGGTTCGAATCCCAGTAGCGCCT	Thr	1	TGT	79.18
URS00000F30A4_60711	GGCCCTATAGCTCAGGGGTTAGAGCACTGGTCTTGTAAACCAGGGGTCGCGAGTTCAAATCTCGCTGGGGCCT	Thr	1	TGT	78.79
URS000064F3B4_60711	GGCTCCATAGCTCAGGGGTTAGAGCACTGGTCTTGTAAACCAGGGGTCGTGAGTTCAAATCTCGCTGGGGCCT	Thr	1	TGT	75.16
URS0000C0DCF6_60711	GGATCTGTGGCTTAGTTGGCTAAAGTGCCTGCGTTGTAAACAGGAGATCCTGGGTTCGAATCCCAGCGGGGCCT	Thr	1	TGT	60.25
URS0000C45C8F_60711	GCCGAATTAGCTTAGTGGTAAAAGCGATCGACTTGTAATCGATTGAGATGGGTTAGAATCCTGTATTCGGCA	Thr	1	TGT	52.3	x
URS00001618FC_60711	GGCCTCGTGGCGCAACGGTAGCGCGTCTGACTCCAGATCAGAAGGTTGCGTGTTCAAATCACGTCGGGGTCA	Trp	1	CCA	74.81
URS00001A72CE_60711	GACCTCGTGGCGCAATGGTAGCGCGTCTGACTCCAGATCAGAAGGTTGCGTGTTCAAGTCACGTCGGGGTCA	Trp	1	CCA	74.8
URS0000222FD2_60711	GACCTCGTGGCGCAACGGTAGCGCGTCTGACTCCAGATCAGAAGGTTGCGTGTTCAAATCACGTCGGGGTCA	Trp	1	CCA	74
URS0000703C7A_60711	GACCTCGTGGCGCAACGGTAGCGCGTCTGACTCCAGATCAGAAGGTTGCGTGTTCAAGTCACGTCGGGGTCA	Trp	1	CCA	72.35
URS000038F4B2_60711	GACCTCGTGGCGCAACGGTAGCGCGTCTGACTCCAGATCAGAAGGCTGCGTGTTCGAATCACGTCGGGGTCA	Trp	1	CCA	71.65
URS0000C8AACB_60711	GACCTTGTGGCACAACGGTAGCGCATCTGACTCCAGATCAGAAGGTTGCGTGTTCAAATCACGTTAGGGTCA	Trp	1	CCA	63.36
URS0000C78F8A_60711	GGCCTTGTGGTGCAACGGTAGTGTGTCTGACTCCAGATCAGAAGGTTGTATGTTCAAATCATGTTGGGGTTG	Trp	1	CCA	46.47	x
URS0000C29342_60711	CCTTCGATAGCTCAGTTGGTAGAGCGGAGGACTGTAGGTTCTTTAAACCAAGGTATCCTTAGGTCGCTGGTTCGAATCCGGCTCGAAGGA	Tyr	1	GTA	78.38
URS0000C59C9A_60711	CCTTCGATAGCTCAGTTGGTAGAGCGGAGGACTGTAGTTGGATATTTCCGTAGACATCCTTAGGTCGCTGGTTCGAATCCGGCTCGAAGGA	Tyr	1	GTA	77.86
URS0000C5B495_60711	CCTTCGATAGCTCAGTTGGTAGAGCGGAGGACTGTAGCCTGTAGAAATATCTGTGGACATCCTTAGGTCGCTGGTTCGATTCCGGCTCGAAGGA	Tyr	1	GTA	77.16
URS0000C14E3D_60711	CCTTCGATAGCTCAGTTGGTAGAGCGGAGGACTGTAGTGGTTGGAACAGTGGCAATCCTTAGGTCGCTGGTTCGATTCCGGCTCGAAGGA	Tyr	1	GTA	76.64
URS0000691052_60711	CCTTCGATAGCTCAGCTGGTAGAGCGGAGGACTGTAGATTGTACAGACATTGTGGACATCCTTAGGTCGCTGGTTCGATTCCGGCTCGAAGGA	Tyr	1	GTA	75.22
URS0000C1E5C0_60711	CCTTCGATAGCTCAGCTGGTAGAGCGGAGGACTGTAGTACTTGTCGTGTTGTCATCCTTAGGTCGCTGGTTCGATTCCGGCTCGAAGGA	Tyr	1	GTA	74.5
URS0000C20F30_60711	CCTTCGATAGCTCAGCTGGTAGAGCGGAGGACTGTAGACTGCAGAGAAGTTCGTAGACATCCTTAGGTCGCTGGTTCGATTCCGGCTCGAAGGA	Tyr	1	GTA	74.35
URS0000C15B71_60711	CCTTCGATAGCTCAGCTGGTAGAGCGGAGGACTGTAGACTGCTGAAAAGTCTGTGGACATCCTTAGGTCGCTGGTTCGATTCCGGCTCGAAGGA	Tyr	1	GTA	74.21
URS0000C6FA11_60711	CCTTCGATAGCTCAGCTGGTAGAGCGGAGGACTGTAGGGGTTTGAATATAGTCATCCTTAGGTCGCTGGTTCGAGTCCGGCTCGGAGGA	Tyr	1	GTA	73.54
URS00000E07AE_60711	CCTTCGATAGCTCAGCTGGTAGAGCGGAGGACTGTAGCTACTTCCTCAGCAGGAGACATCCTTAGGTCGCTGGTTCGATTCCGGCTCGAAGGA	Tyr	1	GTA	73.04
URS00006CC86E_60711	CCTTCGATAGCTCAGCTGGTAGAGCGGAGGACTGTAGGCGCGCGCCCGTAGCCATCCTTAGGTCGCTGGTTCGATTCCGGCTCGAAGGA	Tyr	1	GTA	70.33
URS0000C58E56_60711	CCTTCGATAGCTCAGCTGGTAGAGCGGAGGACTGTAGCTACTTCCTCAGTAGGAGATGTCCTTAGGTCACTGGTTTGATTCCAGCTTGAAGGA	Tyr	1	GTA	52.71	x
URS0000C76031_60711	GCTGAAATAGCTCAATTGGGAGAGCGTTAGACTGACCAGATCTTAAAGGTACCTGGTTCAACCCCGGGTTTCAGCC	Undet	1	NNN	46.37
URS000071AE84_60711	GGTCTTGTGCTCAGTGGAAGCCTCTGTCTGACCATACAGATGATCCAGGTTCGAATCCTGGCAAGGCCA	Undet	1	NNN	37.1
URS0000C06102_60711	GGTAGTGTAGTCTACTGGTTAAATGCTTGAGCTCTGACATTAACATCCTGGGTTCAAATCCCAGCTTTGTCA	Undet	1	NNN	21.96	x
URS0000C3E900_60711	GTTTCTGTAGTGTAGTGGTTATCACGTTCGCCTAACACGCGTAAAGGTACCCGGTTCGAAACCGGGCGGGAACA	Val	1	AAC	69.06	x
URS00002064F6_60711	GTTTCCGTAGTGTAGTGGTTATCACGTTCGCCTCACACGCGAAAGGTCCCCGGTTCGAAACCGGGCGGAAACA	Val	1	CAC	87.39
URS0000C7C03B_60711	GTTTCTGTAGTGTAGCGGTCATCACGTTCGCCTCACACGCGAAAAGTCCCCGGTTCGATCCCGGGCGGAAACA	Val	1	CAC	78.31	x
URS0000716F97_60711	GGTTCCATAGTGTAGTGGTTATCACGTCTGCTTTACACGCAGAAGGTCCTGGGTTCGATCCCCAGTGGAACCA	Val	1	TAC	86.54
URS000070B37B_60711	GGTTCCATAGTGTAGTGGTTATCACGTCTGCTTTACACGCAGAAGGTCCTGGGTTCGAGCCCCAGTGGAACCA	Val	1	TAC	85.12
URS000038803E_60711	GGTTCCATAGTGTAGCGGTTATCACGTCTGCTTTACACGCAGAAGGTCCTGGGTTCGAGCCCCAGTGGAACCA	Val	1	TAC	82.67
URS0000C74B20_60711	GGAATGTTAGCTCAGCGGGAGAGCAACTGCCTTACAAGCAGTAGGTCGGGGGTTCAAGTCCCTCACAATCCA	Val	1	TAC	66.25
URS0000C84EB2_60711	GGTTCTATAGTGAAGTGGTTATCACATCTGCTTTACACACAGAAGGTCCTGGGTTCAAGTTCTGGTGGAACCA	Val	1	TAC	54.72
URS0000C3C1CB_60711	GGAGATGTAGTTCAGTGATAGTACGTGTGTCTTACATATAGGAGGCCTCAGGTTCAGCTCCCGAGCATCTCCA	Val	1	TAC	25.09	x
